# Supplementary material for: Metabolomic signatures for visceral adiposity and dysglycaemia in Asian Chinese and Caucasian European adults: the cross-sectional TOFI_Asia study
Source: Nutr Metab (Lond). 2020 Nov 16;17:95. doi: 10.1186/s12986-020-00518-z (PMC7667766; doi:10.1186/s12986-020-00518-z)
Supplement: Supplementary file 2 — Additional file 2. Table S1: Internal standard added to extraction solvent for monitoring signal variation during instrumental analysis. Table S2: Data pre-processing parameters for lipidomic profile (XCMS) and HILIC profile (ADAP). Table S3: Differentially expressed lipid species between Caucasian and Asian Chinese. Table S4: Differentially expressed metabolites between Caucasian and Asian Chinese. Table S5: Metabolites associated with FPG in Caucasian and/or Asian Chinese analysed by multiple linear regression adjusted for gender, age and BMI (BH-corrected p<0.05). Table S6: Metabolites associated with %VATTBF in Caucasian and/or Asian Chinese analysed by multiple linear regression adjusted for gender, age and BMI (BH-corrected p<0.05). Table S7: Metabolites associated with FPG and/or %VATTBF in Caucasian analysed by multiple linear regression adjusted for gender, age and BMI (BH-corrected p<0.05). The list of metabolites is ordered by the variable importance in ramdon forest, and the top 100 variables (from unknown X160_HP_241.0719_12.18 to unknown LP_802.5932_348.16) were selected for sample restratification. Table S8: Metabolites associated with FPG and/or %VATTBF in Asian Chinese analysed by multiple linear regression adjusted for gender, age and BMI (BH-corrected p<0.05). The list of metabolites is ordered by the variable importance in random forest, and the top 100 variables (from unknown X160_HP_241.0719_12.18 to PE(P-36:1)) were selected for sample restratification. [file 12986_2020_518_MOESM2_ESM.xlsx]

## Sheet: Table S1
Table S1: Internal standard added to extraction solvent for monitoring signal variation during instrumental analysis
Compound	Concentration (mg/L)
d2-tyrosine	1.6
d5-tryptophan	1.6
d4-citric acid	1.6
d10-leucine	2
d4-alanine	4
13C-glucose	16

## Sheet: Table S2
Table S2: Data pre-processing parameters for lipidomic profile (XCMS) and HILIC profile (ADAP)
Dataset	ESI mode	method	noise	ppm	mzdiff	peakwidth	prefilter	snthresh	integrate	bw	mzwid	minfrac
Lipid	pos	centWave	20000	15	0.001	(5,30)	c(5,30000)	10	1	5	0.015	0.8
Lipid	neg	centWave	20000	15	0.001	(5,30)	c(5,30000)	10	1	5	0.015	0.8
		mass detection		chromatogram builder				chromatogram deconvolution						deisotope				dulicate peak filter	RT correction	peak alignment	peak filter
		method	noise level	method	Min scans	Min highest intensity	m/z tol	method	snthresh	coef/area threshold	min height	peak duration range	RT wavelet scale	m/z tol	RT tolerance	max charge	rep isotope		RT normaliser	Join aligner	peak filter
HILIC	pos	centroid	200	ADAP	5	300	0.001,15ppm	wavelets ADAP	7	60	300	0.05-2	0.05-0.14	0.001, 5ppm	1% relative	1	lowest m/z	0.001, 5ppm, 0.15 min	0.001,15ppm, 0.5min, 20000	0.001, 15ppm, 85, 0.5min, 85	100% (QC)
HILIC	neg	centroid	200	ADAP	5	300	0.001,15ppm	wavelets ADAP	7	60	300	0.05-2	0.05-0.14	0.001, 5ppm	1% relative	1	lowest m/z	0.001, 5ppm, 0.15 min	0.001,15ppm, 0.5min, 10000	0.001, 15ppm, 85, 0.5min, 85	100% (QC)

## Sheet: Table S3
Table S3: Differentially expressed lipid species between Caucasian and Asian Chinese
MS1	mz	rt(min)	MS2	adduct	LipidClass	Lipid Subclass	Odds ratio	CI Lower	CI Upper	p-value	BH-corrected p
FA(20:4)	303.233	3.03		[M-H]-	Fatty Acyls	Fatty Acyls	1.46896	1.12357	1.95996	0.00661605	0.0130047
FA(22:6)	327.233	2.86		[M-H]-	Fatty Acyls	Fatty Acyls	2.1313	1.55586	2.99905	5.84e-06	2.83e-05
FA(18:2)	279.233	3.16		[M-H]-	Fatty Acyls	Fatty Acyls	3.2218	2.2252	4.85265	3.83e-09	4.63e-08
DG(38:3)	664.588	7.27		[M+NH4]+	Glycerolipids	Diacylglycerol	1.58383	1.0969	2.37004	0.0191724	0.0334056
DG(40:7)	684.556	6.83		[M+NH4]+	Glycerolipids	Diacylglycerol	1.60253	1.13524	2.46129	0.0178541	0.0314572
DG(36:4)	634.54	6.67	DG(18:2/18:2)	[M+NH4]+	Glycerolipids	Diacylglycerol	1.87478	1.29361	2.81472	0.00148315	0.00357093
DG(40:8)	682.541	6.25		[M+NH4]+	Glycerolipids	Diacylglycerol	2.0245	1.41608	3.06408	0.000335655	0.000959669
TG(50:2)	853.724	11.35		[M+Na]+	Glycerolipids	Triacylglycerol	0.225145	0.145014	0.336297	3.18e-12	1.2e-10
TG(47:1)	808.738	11.13	TG(14:0/15:0/18:1)	[M+NH4]+	Glycerolipids	Triacylglycerol	0.25459	0.158287	0.389103	2.18e-09	2.9e-08
TG(48:2)	825.694	10.92		[M+Na]+	Glycerolipids	Triacylglycerol	0.256333	0.169688	0.372152	9.44e-12	2.7e-10
TG(50:3)	851.709	10.95		[M+Na]+	Glycerolipids	Triacylglycerol	0.354399	0.234694	0.519153	2.75e-07	1.86e-06
TG(49:1)	836.77	11.59	TG(15:0/16:0/18:1)	[M+NH4]+	Glycerolipids	Triacylglycerol	0.369086	0.25729	0.509819	9.71e-09	9.69e-08
TG(55:2)	918.847	11.39		[M+NH4]+	Glycerolipids	Triacylglycerol	0.397275	0.278906	0.548866	8.43e-08	6.63e-07
TG(49:2)	834.754	11.17	TG(15:0/16:0/18:2)	[M+NH4]+	Glycerolipids	Triacylglycerol	0.407951	0.286189	0.563708	2.02e-07	1.44e-06
TG(47:0)	810.754	11.59		[M+NH4]+	Glycerolipids	Triacylglycerol	0.421094	0.287634	0.591641	2.29e-06	1.19e-05
TG(44:1)	766.692	10.39	TG(12:0/14:0/18:1)	[M+NH4]+	Glycerolipids	Triacylglycerol	0.439213	0.297581	0.618222	9.84e-06	4.33e-05
TG(48:1)	822.754	11.36	TG(14:0/16:0/18:1)	[M+NH4]+	Glycerolipids	Triacylglycerol	0.42321	0.299316	0.58065	3.42e-07	2.26e-06
TG(51:1)	864.801	11.99	TG(16:0/17:0/18:1)	[M+NH4]+	Glycerolipids	Triacylglycerol	0.429383	0.309448	0.58043	1.2e-07	9.34e-07
TG(58:9)	946.785	11.92		[M+NH4]+	Glycerolipids	Triacylglycerol	0.510787	0.324713	0.784307	0.00288701	0.00637169
TG(46:0)	796.738	11.37	TG(14:0/16:0/16:0)	[M+NH4]+	Glycerolipids	Triacylglycerol	0.484229	0.330832	0.677269	6.87e-05	0.000232331
TG(46:1)	794.723	10.91	TG(12:0/16:0/18:1)	[M+NH4]+	Glycerolipids	Triacylglycerol	0.479773	0.33566	0.662019	2.22e-05	8.67e-05
TG(44:0)	768.707	10.9	TG(14:0/14:0/16:0)	[M+NH4]+	Glycerolipids	Triacylglycerol	0.504699	0.343028	0.70741	0.000222503	0.000653992
TG(49:0)	838.785	12.01	TG(16:0/16:0/17:0)	[M+NH4]+	Glycerolipids	Triacylglycerol	0.494177	0.355716	0.664497	8.37e-06	3.87e-05
TG(44:2)	764.676	9.92	TG(12:0/14:0/18:2)	[M+NH4]+	Glycerolipids	Triacylglycerol	0.508583	0.362596	0.689007	3.41e-05	0.000125581
TG(66:9)	1058.91	11.92		[M+NH4]+	Glycerolipids	Triacylglycerol	0.55726	0.381261	0.797442	0.00200889	0.00461166
TG(50:1)	855.741	11.8		[M+Na]+	Glycerolipids	Triacylglycerol	0.569205	0.418987	0.754016	0.0001624	0.000486426
TG(56:7)	922.785	11.06	TG(16:0/18:1/22:6)	[M+NH4]+	Glycerolipids	Triacylglycerol	1.41247	1.0522	1.95246	0.0274756	0.0452412
TG(52:4)	877.725	11.03		[M+Na]+	Glycerolipids	Triacylglycerol	1.58913	1.08123	2.42549	0.0269898	0.0446063
TG(60:4)	984.893	11.41		[M+NH4]+	Glycerolipids	Triacylglycerol	1.47925	1.09985	2.04178	0.0129233	0.0236302
TG(57:3)	944.862	11.41		[M+NH4]+	Glycerolipids	Triacylglycerol	1.63915	1.11869	2.4792	0.0158018	0.0283172
TG(52:3)	874.785	11.41	TG(16:0/18:1/18:2)	[M+NH4]+	Glycerolipids	Triacylglycerol	1.74958	1.19692	2.63971	0.00567363	0.0114382
TG(58:4)	956.862	11.03		[M+NH4]+	Glycerolipids	Triacylglycerol	1.748	1.22484	2.57711	0.00320407	0.00702216
TG(60:5)	982.878	11.05		[M+NH4]+	Glycerolipids	Triacylglycerol	1.75916	1.23842	2.58377	0.0025182	0.00563683
TG(54:5)	903.74	11.07		[M+Na]+	Glycerolipids	Triacylglycerol	1.83128	1.26373	2.72387	0.00196402	0.0045418
TG(58:3)	958.878	11.4		[M+NH4]+	Glycerolipids	Triacylglycerol	1.97294	1.34459	2.97708	0.000803915	0.00209818
TG(59:5)	968.863	11.04		[M+NH4]+	Glycerolipids	Triacylglycerol	2.04863	1.40177	3.12795	0.000433706	0.00121786
TG(52:5)	870.754	10.67	TG(16:0/18:2/18:3)	[M+NH4]+	Glycerolipids	Triacylglycerol	2.08839	1.40533	3.24783	0.000556222	0.00150156
TG(59:4)	970.878	11.41		[M+NH4]+	Glycerolipids	Triacylglycerol	1.98186	1.42935	2.81236	7.34e-05	0.000246926
TG(58:9)'	946.785	10.69	TG(18:1/18:2/22:6)	[M+NH4]+	Glycerolipids	Triacylglycerol	2.20179	1.5089	3.41355	0.000148318	0.000456211
TG(56:8)	920.77	10.66	TG(16:0/18:2/22:6)	[M+NH4]+	Glycerolipids	Triacylglycerol	2.30525	1.54291	3.66753	0.000155692	0.000470819
TG(54:6)	901.725	10.64		[M+Na]+	Glycerolipids	Triacylglycerol	2.14537	1.54323	3.07101	1.31e-05	5.69e-05
TG(58:8)	948.8	11.09	TG(18:1/18:1/22:6)	[M+NH4]+	Glycerolipids	Triacylglycerol	2.61797	1.76494	4.09527	7.17e-06	3.42e-05
TG(57:4)	942.847	11.03		[M+NH4]+	Glycerolipids	Triacylglycerol	2.92711	1.84654	4.90731	1.63e-05	6.73e-05
TG(54:4)	900.799	11.41	TG(18:1/18:1/18:2)	[M+NH4]+	Glycerolipids	Triacylglycerol	2.83521	1.86536	4.46225	2.74e-06	1.4e-05
TG(58:10)	944.77	10.28		[M+NH4]+	Glycerolipids	Triacylglycerol	2.79994	1.87694	4.43891	2.74e-06	1.4e-05
TG(57:5)	940.832	10.66		[M+NH4]+	Glycerolipids	Triacylglycerol	4.24964	2.49091	7.69206	4.86e-07	3.06e-06
LPC(20:3)	590.347	1.5		[M+FA-H]-	Glycerophospholipids	Lysophosphatidylcholine	0.531494	0.396108	0.701543	1.32e-05	5.71e-05
LPC(18:1)	566.346	1.76		[M+FA-H]-	Glycerophospholipids	Lysophosphatidylcholine	0.737367	0.555522	0.957926	0.0264031	0.0439353
LPE(20:4)	500.278	1.24		[M-H]-	Glycerophospholipids	Lysophosphatidylethanolamine	0.625292	0.46647	0.824748	0.00119226	0.00296415
PC(31:0)	720.553	5.98		[M+H]+	Glycerophospholipids	Phosphatidylcholine	0.144734	0.0852334	0.231502	2.87e-14	3.62e-12
PC(30:1)	748.514	5.06		[M+FA-H]-	Glycerophospholipids	Phosphatidylcholine	0.160343	0.0918609	0.263268	8.72e-12	2.61e-10
PC(33:1)	790.561	6.1	PC(15:0/18:1)	[M+FA-H]-	Glycerophospholipids	Phosphatidylcholine	0.155344	0.0940043	0.242021	9.78e-15	2.05e-12
PC(28:0)	722.498	4.97		[M+FA-H]-	Glycerophospholipids	Phosphatidylcholine	0.18508	0.0990858	0.322325	2.06e-08	1.94e-07
PC(35:1)	818.592	6.83	PC(17:0/18:1)	[M+FA-H]-	Glycerophospholipids	Phosphatidylcholine	0.175287	0.107196	0.270714	1.48e-13	1.33e-11
PC(30:0)	750.529	5.67		[M+FA-H]-	Glycerophospholipids	Phosphatidylcholine	0.220041	0.138792	0.332799	1.03e-11	2.7e-10
PC(32:1)	776.544	5.76	PC(16:0/16:1)	[M+FA-H]-	Glycerophospholipids	Phosphatidylcholine	0.229664	0.147226	0.342883	8.02e-12	2.52e-10
PC(33:2)	788.544	5.52	PC(15:0/18:2)	[M+FA-H]-	Glycerophospholipids	Phosphatidylcholine	0.245167	0.163725	0.353173	6.54e-13	3.74e-11
PC(33:0)	748.586	6.62		[M+H]+	Glycerophospholipids	Phosphatidylcholine	0.270437	0.178424	0.394511	9.63e-11	1.64e-09
PC(34:1)	804.575	6.45	PC(16:0/18:1)	[M+FA-H]-	Glycerophospholipids	Phosphatidylcholine	0.355458	0.247317	0.495056	4.82e-09	5.23e-08
PC(34:4)	798.53	5.07		[M+FA-H]-	Glycerophospholipids	Phosphatidylcholine	0.363956	0.25664	0.49983	2.53e-09	3.18e-08
PC(35:3)	814.56	5.71		[M+FA-H]-	Glycerophospholipids	Phosphatidylcholine	0.371779	0.264332	0.509217	3.03e-09	3.74e-08
PC(36:1)	832.607	7.23	PC(18:0/18:1)	[M+FA-H]-	Glycerophospholipids	Phosphatidylcholine	0.386302	0.275268	0.526849	8.26e-09	8.38e-08
PC(35:4)	812.545	5.41		[M+FA-H]-	Glycerophospholipids	Phosphatidylcholine	0.409076	0.294707	0.552469	2.25e-08	2.02e-07
PC(37:3)	842.591	6.38		[M+FA-H]-	Glycerophospholipids	Phosphatidylcholine	0.412377	0.300548	0.553246	1.19e-08	1.17e-07
PC(37:5)	838.56	5.51		[M+FA-H]-	Glycerophospholipids	Phosphatidylcholine	0.430755	0.306262	0.588578	4.09e-07	2.65e-06
PC(40:4)	838.632	6.99		[M+H]+	Glycerophospholipids	Phosphatidylcholine	0.443624	0.320248	0.595958	2.72e-07	1.86e-06
PC(38:5)	852.575	5.79	PC(16:0/22:5)	[M+FA-H]-	Glycerophospholipids	Phosphatidylcholine	0.439489	0.322916	0.586377	6.05e-08	5e-07
PC(32:2)	774.529	5.19	PC(14:0/18:2)	[M+FA-H]-	Glycerophospholipids	Phosphatidylcholine	0.458835	0.332139	0.617615	7.96e-07	4.71e-06
PC(38:3)	856.607	6.82	PC(18:0/20:3)	[M+FA-H]-	Glycerophospholipids	Phosphatidylcholine	0.477357	0.352009	0.634341	7.77e-07	4.65e-06
PC(36:3)	828.576	6.05	PC(16:0/20:3)	[M+FA-H]-	Glycerophospholipids	Phosphatidylcholine	0.484618	0.360844	0.637801	5.6e-07	3.45e-06
PC(37:4)	840.575	6.11		[M+FA-H]-	Glycerophospholipids	Phosphatidylcholine	0.524408	0.390658	0.691123	8.69e-06	3.96e-05
PC(35:2)	816.576	6.24	PC(17:0/18:2)	[M+FA-H]-	Glycerophospholipids	Phosphatidylcholine	0.543893	0.401506	0.726051	5.29e-05	0.000184928
PC(37:2)	800.616	6.97		[M+H]+	Glycerophospholipids	Phosphatidylcholine	0.559994	0.407582	0.750813	0.000202106	0.000596831
PC(38:4)	854.591	6.13	PC(18:1/20:3)	[M+FA-H]-	Glycerophospholipids	Phosphatidylcholine	0.541664	0.408324	0.704412	9.43e-06	4.18e-05
PC(32:0)	778.56	6.39	PC(16:0/16:0)	[M+FA-H]-	Glycerophospholipids	Phosphatidylcholine	0.56363	0.418553	0.746603	9.86e-05	0.000318057
PC(35:5)	766.537	4.94		[M+H]+	Glycerophospholipids	Phosphatidylcholine	0.567665	0.420801	0.753478	0.000130627	0.000408779
PC(38:2)	814.631	7.27		[M+H]+	Glycerophospholipids	Phosphatidylcholine	0.609467	0.455297	0.796837	0.000501552	0.00137762
PC(34:3)	800.545	5.38	PC(16:1/18:2)	[M+FA-H]-	Glycerophospholipids	Phosphatidylcholine	0.639557	0.486605	0.828516	0.0009458	0.00243815
PC(34:0)	806.592	7.18		[M+FA-H]-	Glycerophospholipids	Phosphatidylcholine	0.649121	0.490927	0.843701	0.00168551	0.0040007
PC(36:6)	822.53	4.89		[M+FA-H]-	Glycerophospholipids	Phosphatidylcholine	0.67118	0.500409	0.888591	0.00628152	0.0124248
PC(34:2)	780.55	5.88	PC(16:0/18:2)	[M+Na]+	Glycerophospholipids	Phosphatidylcholine	0.669589	0.500411	0.867966	0.00423284	0.00893442
PC(38:6)	850.56	5.28	PC(18:2/20:4)	[M+FA-H]-	Glycerophospholipids	Phosphatidylcholine	0.686778	0.514332	0.909278	0.00955411	0.0179389
PC(37:6)	836.545	5.22		[M+FA-H]-	Glycerophospholipids	Phosphatidylcholine	0.691765	0.520172	0.910434	0.00971245	0.018128
PC(36:4)	826.56	5.76	PC(16:0/20:4)	[M+FA-H]-	Glycerophospholipids	Phosphatidylcholine	0.701046	0.538711	0.904637	0.00706316	0.0137973
PC(36:5)	802.535	5.27	PC(16:0/20:5)	[M+Na]+	Glycerophospholipids	Phosphatidylcholine	0.722679	0.545313	0.949752	0.0212442	0.0363541
PC(36:0)	790.631	7.89		[M+H]+	Glycerophospholipids	Phosphatidylcholine	0.735159	0.562065	0.944829	0.019518	0.0338204
PC(38:1)	860.639	7.94		[M+FA-H]-	Glycerophospholipids	Phosphatidylcholine	0.742666	0.56413	0.964662	0.0288035	0.0471807
PC(40:6)	878.591	6.28	PC(18:0/22:6)	[M+FA-H]-	Glycerophospholipids	Phosphatidylcholine	1.49938	1.14582	1.9848	0.00370303	0.0079495
PC(O-30:0)	692.56	6.09		[M+H]+	Glycerophospholipids	Phosphatidylcholine (Ether-linked)	0.197512	0.122417	0.302147	1.73e-12	7.79e-11
PC(P-30:0)	690.544	5.98		[M+H]+	Glycerophospholipids	Phosphatidylcholine (Ether-linked)	0.198566	0.122454	0.306729	4.53e-12	1.53e-10
PC(O-34:1)	790.597	6.95		[M+FA-H]-	Glycerophospholipids	Phosphatidylcholine (Ether-linked)	0.310147	0.206355	0.45269	4.7e-09	5.18e-08
PC(P-34:1)	788.581	6.83		[M+FA-H]-	Glycerophospholipids	Phosphatidylcholine (Ether-linked)	0.370634	0.245792	0.542014	8.02e-07	4.71e-06
PC(P-42:4)	850.668	7.66		[M+H]+	Glycerophospholipids	Phosphatidylcholine (Ether-linked)	0.391355	0.264329	0.56066	9.79e-07	5.6e-06
PC(P-32:1)	716.558	6.08		[M+H]+	Glycerophospholipids	Phosphatidylcholine (Ether-linked)	0.413232	0.282261	0.582895	1.77e-06	9.42e-06
PC(O-34:0)	748.622	7.66		[M+H]+	Glycerophospholipids	Phosphatidylcholine (Ether-linked)	0.440788	0.313988	0.603324	8.56e-07	4.94e-06
PC(O-32:0)	764.582	6.91		[M+FA-H]-	Glycerophospholipids	Phosphatidylcholine (Ether-linked)	0.473778	0.342533	0.641932	2.94e-06	1.48e-05
PC(P-40:4)	866.628	6.96		[M+FA-H]-	Glycerophospholipids	Phosphatidylcholine (Ether-linked)	0.49722	0.357166	0.677809	1.85e-05	7.31e-05
PC(O-32:2)	760.559	5.65		[M+FA-H]-	Glycerophospholipids	Phosphatidylcholine (Ether-linked)	0.497542	0.361197	0.669144	8.86e-06	3.99e-05
PC(P-32:0)	762.566	6.78		[M+FA-H]-	Glycerophospholipids	Phosphatidylcholine (Ether-linked)	0.528397	0.384461	0.714168	5.16e-05	0.000181247
PC(P-38:3)	840.613	6.97		[M+FA-H]-	Glycerophospholipids	Phosphatidylcholine (Ether-linked)	0.621902	0.465314	0.82003	0.000979817	0.00250531
PC(O-32:1)	718.573	6.22		[M+H]+	Glycerophospholipids	Phosphatidylcholine (Ether-linked)	0.656781	0.489708	0.861802	0.00349983	0.007591
PC(P-38:6)	834.564	5.83		[M+FA-H]-	Glycerophospholipids	Phosphatidylcholine (Ether-linked)	1.764	1.32393	2.39697	0.000175174	0.000522202
PC(P-40:6)	862.596	6.01		[M+FA-H]-	Glycerophospholipids	Phosphatidylcholine (Ether-linked)	3.2695	2.34382	4.7157	2.74e-11	5.39e-10
PE(34:1)	716.523	6.65		[M-H]-	Glycerophospholipids	Phosphatidylethanolamine	0.468009	0.312398	0.669318	0.000106682	0.000342361
PE(36:1)	744.556	7.4		[M-H]-	Glycerophospholipids	Phosphatidylethanolamine	0.491319	0.353416	0.661935	8.91e-06	3.99e-05
PE(36:4)	738.507	5.93		[M-H]-	Glycerophospholipids	Phosphatidylethanolamine	0.616552	0.453655	0.813833	0.00111538	0.00281756
PE(36:5)	736.492	5.45		[M-H]-	Glycerophospholipids	Phosphatidylethanolamine	0.638653	0.478051	0.839034	0.00172223	0.0040725
PE(38:5)	764.522	5.99		[M-H]-	Glycerophospholipids	Phosphatidylethanolamine	0.658811	0.497409	0.858556	0.00264154	0.00587112
PE(P-38:3)	752.56	7.37		[M-H]-	Glycerophospholipids	Phosphatidylethanolamine (Ether-linked)	0.685209	0.521956	0.885907	0.00489499	0.0099813
PE(P-34:1)	702.543	7		[M+H]+	Glycerophospholipids	Phosphatidylethanolamine (Ether-linked)	0.719772	0.543967	0.930256	0.015965	0.0285284
PE(P-36:1)	728.561	7.79		[M-H]-	Glycerophospholipids	Phosphatidylethanolamine (Ether-linked)	0.725076	0.547399	0.946407	0.0203221	0.0350208
PE(O-36:4)	724.527	6.42		[M-H]-	Glycerophospholipids	Phosphatidylethanolamine (Ether-linked)	1.52448	1.15104	2.04926	0.00408632	0.00868342
PE(P-34:2)	698.512	6.41	PE(P-16:0/18:2)	[M-H]-	Glycerophospholipids	Phosphatidylethanolamine (Ether-linked)	1.6208	1.21643	2.20183	0.00138141	0.00336787
PE(P-38:5)	748.528	6.31	PE(P-18:1/20:4)	[M-H]-	Glycerophospholipids	Phosphatidylethanolamine (Ether-linked)	1.71554	1.26617	2.36839	0.000716922	0.00188679
PE(P-36:4)	722.513	6.26	PE(P-16:0/20:4)	[M-H]-	Glycerophospholipids	Phosphatidylethanolamine (Ether-linked)	1.84767	1.35661	2.58329	0.000180455	0.000535408
PE(P-40:6)	774.544	6.79	PE(P-18:0/22:6)	[M-H]-	Glycerophospholipids	Phosphatidylethanolamine (Ether-linked)	1.90478	1.42335	2.60896	2.93e-05	0.000110994
PE(P-38:6)	746.513	6.04	PE(P-16:0/22:6)	[M-H]-	Glycerophospholipids	Phosphatidylethanolamine (Ether-linked)	2.73322	1.9547	3.9471	1.93e-08	1.84e-07
PE(P-40:7)	772.528	6.1	PE(P-18:1/22:6)	[M-H]-	Glycerophospholipids	Phosphatidylethanolamine (Ether-linked)	2.92081	2.10723	4.17117	6.89e-10	1.08e-08
PI(34:1)	835.536	5.64	PI(16:0/18:1)	[M-H]-	Glycerophospholipids	Phosphatidylinositol	0.340489	0.219224	0.507599	4.77e-07	3.06e-06
PI(36:1)	863.565	6.32		[M-H]-	Glycerophospholipids	Phosphatidylinositol	0.485489	0.341749	0.665326	2.19e-05	8.6e-05
Cer(d39:1)	652.589	8.44		[M+FA-H]-	Sphingolipids	Ceramide	0.313881	0.212405	0.447629	1.01e-09	1.56e-08
Cer(d41:2)	678.605	8.47		[M+FA-H]-	Sphingolipids	Ceramide	0.41798	0.300265	0.568576	7.9e-08	6.29e-07
Cer(d43:1)	708.652	9.65		[M+FA-H]-	Sphingolipids	Ceramide	0.439188	0.318986	0.591834	1.68e-07	1.23e-06
Cer(d38:1)	638.573	8.06		[M+FA-H]-	Sphingolipids	Ceramide	0.450974	0.326277	0.608405	5.08e-07	3.17e-06
Cer(d41:1)	680.62	9.11		[M+FA-H]-	Sphingolipids	Ceramide	0.542492	0.402657	0.718389	3.25e-05	0.00012024
Cer(d40:1)	604.603	8.72		[M+H-H2O]+	Sphingolipids	Ceramide	0.553949	0.411047	0.733747	6.13e-05	0.000208334
Cer(d42:3)	690.605	8.09		[M+FA-H]-	Sphingolipids	Ceramide	0.614875	0.465042	0.802015	0.000446433	0.00123703
Cer(d34:1)	582.509	6.49		[M+FA-H]-	Sphingolipids	Ceramide	0.622832	0.469827	0.813117	0.000692466	0.00183781
LacCer(d34:1)	906.616	5.6		[M+FA-H]-	Sphingolipids	Glycosphingolipids	0.539164	0.399405	0.714543	3.04e-05	0.000113859
HexCer(d34:1)	700.571	5.83		[M+H]+	Sphingolipids	Glycosphingolipids	0.680601	0.514401	0.879666	0.00485882	0.00995505
HexCer(d41:1)	842.674	8.48		[M+FA-H]-	Sphingolipids	Glycosphingolipids	0.686208	0.517166	0.901582	0.00777211	0.0149044
SM(d32:0)	721.55	5.15		[M+FA-H]-	Sphingolipids	Sphingomyelin	0.141663	0.0832546	0.226866	1.8e-14	2.82e-12
SM(d32:2)	717.519	4.27		[M+FA-H]-	Sphingolipids	Sphingomyelin	0.144867	0.0865097	0.229998	7.82e-15	2.05e-12
SM(d30:1)	691.504	4.17		[M+FA-H]-	Sphingolipids	Sphingomyelin	0.178922	0.10612	0.286399	9.99e-12	2.7e-10
SM(d39:1)	817.645	7.6	SM(d17:1/22:0)	[M+FA-H]-	Sphingolipids	Sphingomyelin	0.199083	0.124505	0.302623	9.35e-13	4.9e-11
SM(d33:1)	733.55	5.24	SM(d17:1/16:0)	[M+FA-H]-	Sphingolipids	Sphingomyelin	0.210231	0.132268	0.318485	3.12e-12	1.2e-10
SM(d32:1)	719.535	4.88	SM(d16:1/16:0)	[M+FA-H]-	Sphingolipids	Sphingomyelin	0.211499	0.134192	0.317116	1.23e-12	5.93e-11
SM(d37:1)	789.615	6.78		[M+FA-H]-	Sphingolipids	Sphingomyelin	0.255528	0.166541	0.376986	5.27e-11	9.48e-10
SM(d39:2)	815.632	6.89		[M+FA-H]-	Sphingolipids	Sphingomyelin	0.264937	0.168883	0.397986	1.16e-09	1.7e-08
SM(d39:0)	797.654	6.83		[M+Na]+	Sphingolipids	Sphingomyelin	0.27678	0.171874	0.423378	2.13e-08	1.94e-07
SM(d38:1)	803.629	7.19	SM(d18:1/20:0)	[M+FA-H]-	Sphingolipids	Sphingomyelin	0.346378	0.241026	0.483589	2.21e-09	2.9e-08
SM(d36:3)	771.566	5.14		[M+FA-H]-	Sphingolipids	Sphingomyelin	0.369454	0.253891	0.520018	4.92e-08	4.24e-07
SM(d35:2)	759.565	5.35		[M+FA-H]-	Sphingolipids	Sphingomyelin	0.393593	0.27318	0.54817	1.45e-07	1.09e-06
SM(d37:2)	743.608	6.07		[M+H]+	Sphingolipids	Sphingomyelin	0.402507	0.280056	0.559375	2.4e-07	1.7e-06
SM(d40:3)	827.628	6.49		[M+FA-H]-	Sphingolipids	Sphingomyelin	0.440374	0.312839	0.601346	8.13e-07	4.73e-06
SM(d43:2)	871.692	8.14		[M+FA-H]-	Sphingolipids	Sphingomyelin	0.4341	0.314454	0.584757	1.25e-07	9.47e-07
SM(d38:0)	761.653	7.48		[M+H]+	Sphingolipids	Sphingomyelin	0.460904	0.33102	0.620106	1.25e-06	6.92e-06
SM(d41:2)	843.66	7.64	SM(d17:1/24:1)	[M+FA-H]-	Sphingolipids	Sphingomyelin	0.470434	0.337519	0.640953	3.8e-06	1.88e-05
SM(d38:2)	757.622	6.47		[M+H]+	Sphingolipids	Sphingomyelin	0.511109	0.37104	0.686885	1.84e-05	7.31e-05
SM(d40:2)	829.644	7.25	SM(d18:2/22:0)	[M+FA-H]-	Sphingolipids	Sphingomyelin	0.522793	0.382471	0.702012	2.67e-05	0.000102257
SM(d35:1)	761.581	5.98		[M+FA-H]-	Sphingolipids	Sphingomyelin	0.533499	0.389885	0.712292	4.19e-05	0.000149612
SM(d41:1)	845.676	8.32	SM(d18:1/23:0)	[M+FA-H]-	Sphingolipids	Sphingomyelin	0.544165	0.401665	0.723933	4.87e-05	0.000172065
SM(d34:1)	747.565	5.56	SM(d18:1/16:0)	[M+FA-H]-	Sphingolipids	Sphingomyelin	0.546661	0.411414	0.715216	1.75e-05	7.09e-05
SM(d36:1)	775.597	6.38	SM(d18:1/18:0)	[M+FA-H]-	Sphingolipids	Sphingomyelin	0.62278	0.466336	0.818084	0.000951232	0.00244214
SM(d36:0)	777.613	6.7		[M+FA-H]-	Sphingolipids	Sphingomyelin	0.661151	0.485004	0.87913	0.00665546	0.0130414
SM(d31:1)	661.529	5.71		[M+H]+	Sphingolipids	Sphingomyelin	0.649993	0.487517	0.847303	0.00228167	0.00516247
SM(d43:1)	873.709	8.92		[M+FA-H]-	Sphingolipids	Sphingomyelin	0.666199	0.505275	0.867131	0.00309018	0.00679624
SM(d42:2)	813.684	7.88		[M+H]+	Sphingolipids	Sphingomyelin	0.668838	0.505519	0.867923	0.00332687	0.00724083
SM(d34:2)	701.559	4.95		[M+H]+	Sphingolipids	Sphingomyelin	0.682222	0.510308	0.894998	0.00738232	0.0142876
SM(d40:1)	831.66	7.95	SM(d18:1/22:0)	[M+FA-H]-	Sphingolipids	Sphingomyelin	0.721958	0.546359	0.943528	0.0189707	0.0332383
SM(d36:2)	773.581	5.75	SM(d18:2/18:0)	[M+FA-H]-	Sphingolipids	Sphingomyelin	0.726796	0.549031	0.954727	0.0233459	0.0393689
SM(d42:3)	811.668	7.2		[M+H]+	Sphingolipids	Sphingomyelin	0.737542	0.559097	0.956081	0.025051	0.0418518
CDCA sulfate	453.234	5.64		[M-H20-H]-	Sterol Lipids	Cholesterol and bile derivatives	0.676337	0.520898	0.869918	0.00271711	0.00601781
Hydroxycholesterol	447.348	3.66		[M+FA-H]-	Sterol Lipids	Cholesterol and bile derivatives	1.44231	1.09285	1.9307	0.0113223	0.0209462
7-Ketocholesterol	445.332	3.57		[M+FA-H]-	Sterol Lipids	Cholesterol and bile derivatives	2.25458	1.65496	3.14752	6.54e-07	3.95e-06
Cholesteryl acetate	473.364	3.82		[M+FA-H]-	Sterol Lipids	Cholesterol and bile derivatives	3.15425	2.19451	4.73519	4.36e-09	4.9e-08
CE(20:3)	692.633	11.57		[M+NH4]+	Sterol Lipids	Cholesteryl Esters	0.291254	0.189754	0.432655	4.06e-09	4.73e-08
CE(18:1)	668.633	11.93		[M+NH4]+	Sterol Lipids	Cholesteryl Esters	0.575586	0.354193	0.888169	0.0224959	0.0380373
CE(18:3)	664.602	11.02		[M+NH4]+	Sterol Lipids	Cholesteryl Esters	0.546193	0.395688	0.738566	0.000148686	0.000456211
CE(21:0)	712.696	11.96		[M+NH4]+	Sterol Lipids	Cholesteryl Esters	0.626948	0.436465	0.859991	0.0077518	0.0149044
Unknown	397.369	4.14713					0.489657	0.334626	0.690536	0.000114794	0.000366526
Unknown	411.384	4.47204					0.478358	0.325276	0.677813	8.46949e-05	0.000281868
Unknown	425.364	4.01462					0.581038	0.428091	0.775679	0.000323604	0.000929437
Unknown	537.488	5.39105					0.72816	0.548565	0.951879	0.0236969	0.0398539
Unknown	557.457	5.29538					1.59662	1.19939	2.16511	0.00183771	0.00428118
Unknown	595.495	4.40434					0.456653	0.306839	0.656974	5.61229e-05	0.000192903
Unknown	671.596	9.06678					0.510696	0.374095	0.678306	8.94896e-06	3.99212e-05
Unknown	707.614	9.4252					0.616717	0.4657	0.807101	0.000542714	0.00147778
Unknown	736.528	6.61962					1.49793	1.1283	2.03383	0.00714136	0.0139069
Unknown	750.537	6.32756					1.63846	1.241	2.19831	0.000709117	0.00187409
Unknown	760.528	6.36418					1.74992	1.29724	2.42608	0.000442953	0.00123292
Unknown	790.502	6.26839					1.9916	1.45486	2.80026	3.54854e-05	0.000129769
Unknown	816.519	6.31805					2.02067	1.48295	2.81224	1.54175e-05	6.50688e-05
Unknown	818.533	7.02958					1.69499	1.24743	2.36485	0.00123131	0.00303723
Unknown	820.599	6.83678					0.494518	0.361414	0.659645	4.17141e-06	2.04986e-05
Unknown	824.581	6.3266					0.652316	0.484142	0.857511	0.00325946	0.00711874
Unknown	841.647	6.85811					0.252055	0.15652	0.385278	1.86278e-09	2.54715e-08
Unknown	869.678	7.59487					0.234471	0.148109	0.355371	7.30301e-11	1.276e-09
Unknown	885.633	7.59798					0.180386	0.112618	0.274216	3.85287e-14	4.03909e-12
Unknown	886.52	7.03085					1.83149	1.35813	2.53305	0.000137853	0.000427142
Unknown	894.66	7.68525					0.421944	0.298639	0.58067	3.36578e-07	2.25221e-06
Unknown	922.692	8.37717					0.708687	0.534799	0.929954	0.0143531	0.0260176
Unknown	967.635	7.97758					0.610336	0.463708	0.792266	0.00028921	0.000838309
Unknown	981.651	8.32987					0.441899	0.322569	0.591891	1.23001e-07	9.43509e-07
Unknown	995.667	8.67788					0.705976	0.539517	0.913245	0.00918353	0.0173467

## Sheet: Table S4
Table S4: Differentially expressed metabolites between Caucasian and Asian Chinese
Var ID	Metabolite ID	m/z	RT (min)	Pathway	Detail	Adduct	Odds ratio	CI Lower	CI Upper	p-value	BH-corrected p
X94_HP	L-kynurenine	209.093	10.28	AA metabolism	Tryptophan metabolism	M+H+	0.304987	0.207787	0.433036	2.07e-10	3.06e-08
X93_HP	5-Hydroxyindoleacetic acid	192.067	10.27	AA metabolism	Tryptophan metabolism	M+H+	0.338388	0.235345	0.471741	9.21e-10	9.06e-08
X172_HP	4-Imidazolone-5-propionic acid	157.062	12.54	AA metabolism	AA catabolic product; Histidine	M+H+	0.374856	0.258664	0.524139	4.87e-08	1.44e-06
X64_HP	Glutarylcarnitine	276.146	9.26	AA metabolism	AA catabolic product; Lysine	M+H+	0.375352	0.267528	0.51048	2.49e-09	1.47e-07
X229_HP	L-Homocitrulline	190.12	13.48	AA metabolism	non-proteinogenic AA metabolism; Urea cycle; Proline and arginine;	M+H+	0.467251	0.337439	0.627222	1.43e-06	1.45e-05
X45_HP	Indolelactic acid	188.072	8.24	AA metabolism	Tryptophan metabolism	M-H2O+H+	0.580364	0.432052	0.759677	0.000144157	0.000850529
X5_HP	2-Pyrrolidinone	86.0609	2.39	AA metabolism	AA catabolic product; GABA	M+H+	0.610868	0.459969	0.798895	0.000455149	0.00237125
X18_HP	Phenylacetylglutamine	265.12	5.85	AA metabolism	Urea cycle	M+H+	0.627598	0.475787	0.81404	0.000648573	0.00303697
X6_HP	2-Keto-6-aminocaproate Peak A	146.082	2.39	AA metabolism	AA catabolic product; Lysine	M+H+	0.629121	0.476109	0.818554	0.000776291	0.00352317
X31_HN	5-Amino-2-oxopentanoic acid	130.05	2.75	AA metabolism	AA catabolic product; Proline;	M-H-	0.636762	0.480339	0.831461	0.0012045	0.00473768
X98_HP	5-Hydroxy-L-tryptophan	221.093	10.33	AA metabolism	Tryptophan metabolism	M+H+	0.65096	0.486919	0.857762	0.00290913	0.00997898
X148_HP	Putreanine	161.129	11.76	AA metabolism	non-proteinogenic AA metabolism	M+H+	0.682703	0.522608	0.881534	0.00405989	0.0131612
X182_HP	Dopaquinone	196.061	12.67	AA metabolism		M+H+	1.44346	1.07855	1.9925	0.0193342	0.0479293
X287_HP	Diaminohexanoate peak B	147.114	15.32	AA metabolism	AA catabolic product; Lysine	M+H+	1.60473	1.15785	2.27227	0.00601077	0.0182802
X176_HP	Hydroxy-L-proline	132.067	12.57	AA metabolism	non-proteinogenic AA metabolism; Proline; Collagen-derived residue	M+H+	1.80507	1.35524	2.46891	0.00010842	0.0006953
X250_HN	L-Serine	104.034	13.86	AA metabolism	Proteinogenic AA	M-H-	1.89209	1.4317	2.5488	1.38e-05	0.000107309
X76_HP	4-Acetamidobutanal	130.087	9.81	AA metabolism	non-proteinogenic AA metabolism; Proline and arginine; Polyamine metabolism;	M+H+	2.86979	1.92665	4.48268	9.74e-07	1.1e-05
X163_HP	Lithocholic acid	376.32	12.18	Bile acid metabolism		M+H+	1.41426	1.08567	1.86343	0.0115541	0.0327736
X145_HN	Erythronic acid	135.029	12.22	CHO metabolism	Protein glycation potential	M-H-	0.459023	0.332723	0.614692	6.1e-07	7.49e-06
X57_HN	Erythrulose/Erythrose	119.034	7.23	CHO metabolism	Protein glycation potential	M-H-	0.563444	0.396475	0.777415	0.000857741	0.00383384
X216_HN	Unknown Hexose	215.032	12.95	CHO metabolism	Sugar	M+Cl-	0.576352	0.431205	0.758124	0.000125025	0.000752699
X164_HP	Glucose peak A	203.054	12.18	CHO metabolism	Sugar	M+Na+	0.612493	0.454409	0.811461	0.00088627	0.00390223
X119_HP	L-Creatinine	114.067	10.86	Energy production		M+H+	0.433419	0.303819	0.601713	1.51e-06	1.49e-05
X170_HP	Creatine	132.078	12.52	Energy production		M+H+	1.42293	1.08813	1.87926	0.0110935	0.0320841
X242_HN	Gluconic acid	195.05	13.47	Exogenous	Sugar-related	M-H-	0.380494	0.268735	0.523415	1.24e-08	4.57e-07
X78_HP	Trigonelline	138.056	10.01	Exogenous	Niacin-related	M+H+	0.407349	0.276343	0.573678	1.37e-06	1.45e-05
X212_HN	Ribonic acid	165.04	12.88	Exogenous	Sugar-related	M-H-	0.443582	0.323133	0.595152	1.63e-07	2.58e-06
X218_HN	L-Xylonate	165.04	12.99	Exogenous	Sugar-related	M-H-	0.484586	0.35058	0.652943	4.61e-06	4.12e-05
X4_HP	Theophylline	181.073	2.32	Exogenous	Purine-related	M+H+	0.505169	0.369672	0.675225	8.54e-06	7e-05
X54_HP	5-Acetylamino-6-amino-3-methyluracil	199.083	8.9	Exogenous	Purine-related	M+H+	0.530807	0.383234	0.711373	5.72e-05	0.000411711
X44_HP	Lenticin	247.145	8.24	Exogenous	Tryptophan-related	M+H+	0.607324	0.449238	0.793622	0.000557685	0.002697
X61_HP	DL-2-Aminooctanoic acid	160.134	9.24	FA metabolism	MCFA metabolism and derivatives;	M+H+	0.418523	0.294781	0.577123	3.66e-07	4.9e-06
X90_HP	N-Heptanoylglycine (was 8-Amino-7-oxononanoate)	188.129	10.14	FA metabolism	MCFA metabolism and derivatives; acylglycine	M+H+	0.426435	0.299123	0.589551	7.7e-07	9.09e-06
X5_HN	Hydroxy butyric acid	103.039	2.06	FA metabolism		M-H-	1.41578	1.10006	1.84636	0.00833545	0.0250914
X114_HP	L-Carnitine	162.113	10.75	FA metabolism		M+H+	1.41697	1.07654	1.88586	0.0145216	0.0389443
X58_HP	3-Oxooctanoic acid Peak A	176.129	8.98	FA metabolism	MCFA metabolism and derivatives;	M+NH4+	1.87867	1.32585	2.81387	0.00103022	0.00428048
X17_HN	Propionic acid	73.0285	2.24	FA metabolism	SCFA;	M-H-	1.96118	1.45057	2.70551	2.19e-05	0.000165466
X92_HP	3-Oxooctanoic acid Peak B	176.129	10.15	FA metabolism	MCFA metabolism and derivatives;	M+NH4+	7.81804	4.42778	14.7614	1.99e-11	5.87e-09
X75_HP	(alpha-keto-dimethyl-delta-N,N-Dimethylguanidynol) valeric acid	202.12	9.81	Guanidino compound	Guanidino compound; NO regulation	M+H+	0.360273	0.251129	0.499563	5.43e-09	2.67e-07
X43_HP	5-Methylthioribose	181.054	7.91	Gut microbical metabolite	Methionine	M+H+	0.423452	0.302115	0.577707	1.94e-07	2.87e-06
X11_HN	p-Cresol sulfate	187.006	2.22	Gut microbical metabolite	Aromatic AA	M-H-	0.588436	0.445975	0.767022	0.000120152	0.000746605
X21_HN	Phenol sulphate	172.991	2.44	Gut microbical metabolite	Aromatic AA	M-H-	1.77668	1.30966	2.51692	0.000540898	0.002697
X286_HP	N(6)-Methyllysine	161.129	15.32	Methyl transfer		M+H+	0.45403	0.333323	0.602662	1.52e-07	2.58e-06
X282_HP	Ne,Ne-Dimethyllysine	175.145	15.22	Methyl transfer		M+H+	0.454651	0.338767	0.600051	5.95e-08	1.53e-06
X153_HP	Sarcosine	90.0559	12.14	Methyl transfer		M+H+	0.619709	0.460518	0.815202	0.000987104	0.00415994
X277_HP	1-Methyl-L-histidine	170.093	15.21	Methyl transfer		M+H+	0.623912	0.466028	0.822451	0.00109568	0.00442775
X288_HP	3-Methyl-L-histidine	170.093	15.66	Methyl transfer		M+H+	0.717799	0.540414	0.939171	0.0182633	0.0456584
X69_HP	Betaine	118.087	9.41	Methyl transfer		M+H+	1.64895	1.25271	2.21121	0.000541118	0.002697
X140_HP	L-Homocysteine	136.043	11.37	Methyl transfer	non-proteinogenic AA metabolism; Sulfur-containing compound metabolism	M+H+	1.74404	1.32242	2.33865	0.000121481	0.000746605
X179_HP	Dihydrothymine (was pyroglutamine)	129.067	12.59	Nucleotide metabolism	Pyrimidine metabolism	M+H+	0.300506	0.197963	0.4363	2.32e-09	1.47e-07
X112_HN	Allantoin	157.036	10.91	Nucleotide metabolism	Purine metabolism	M-H-	0.501605	0.366549	0.670065	6.85e-06	5.77e-05
X53_HP	Methylguanine	166.073	8.89	Nucleotide metabolism	Purine methylation	M+H+	0.596218	0.448034	0.778427	0.00022817	0.00129442
X181_HP	N-a-Acetyl-L-arginine	217.13	12.63	Protein and AA acetylation		M+H+	0.409462	0.286506	0.567994	3.04e-07	4.27e-06
X41_HN	Acetylglycine	116.034	4.76	Protein and AA acetylation		M-H-	0.572717	0.396644	0.798707	0.00170774	0.00621955
X166_HP	N-Acetylornithine	175.109	12.38	Protein and AA acetylation		M+H+	0.619262	0.403989	0.868093	0.015826	0.0418017
X88_HP	N-Acetylisoleucine	174.113	10.09	Protein and AA acetylation		M+H+	3.67245	2.34675	6.11537	9.91e-08	2.25e-06
X62_HP	Isoleucylproline	229.156	9.24	Protein degradation		M+H+	0.504982	0.355536	0.696847	6.71e-05	0.000460135
X253_HP	Glycyl-Threonine/Alanyl-Serine	177.088	14.58	Protein degradation		M+H+	0.630183	0.472324	0.825065	0.00112897	0.00450062
X223_HP	Prolylhydroxyproline	229.12	13.47	Protein degradation	Collagen-derived dipeptides	M+H+	0.631553	0.476244	0.826188	0.0010707	0.00438689
X217_HP	Glutamylthreonine	249.109	13.31	Protein degradation		M+H+	0.707452	0.536156	0.919166	0.0114655	0.0327736
X9_HP	3-Hydroxypyridine	96.0453	2.6			M+H+	0.429492	0.308133	0.581438	1.66e-07	2.58e-06
X208_HN	Phosphonic acid	80.9739	12.84			M-H-	1.52812	1.18303	1.99016	0.00135323	0.00525265
X250_HP	Unknown	86.9095	14.52				0.416658	0.297249	0.568289	1.09e-07	2.3e-06
X251_HP	Unknown	84.9121	14.52				0.437339	0.317459	0.590443	1.63e-07	2.58e-06
X271_HP	Unknown	122.926	15.02				0.679746	0.518679	0.88479	0.00445703	0.0139875

## Sheet: Table S5
Table S5: Metabolites associated with FPG in Caucasian and/or Asian Chinese analysed by multiple linear regression adjusted for gender, age and BMI (BH-corrected p<0.05)
								Caucasian					Asian Chinese
Var ID	mz	rt(min)	CV	MS1	MS2	adduct	Marker in	beta-coefficient	CI 2.5%	CI 97.5%	raw p	BH-corrected p	beta-coefficient	CI 2.5%	CI 97.5%	raw p	BH-corrected p
LP_638.5719_471.18	638.572	7.85297	18.5259	DG(36:2)	DG(18:1/18:1)	[M+NH4]+	Both	0.2697	0.119928	0.419472	0.000500492	0.0314809	0.229298	0.127803	0.330793	1.41e-05	0.000341412
LP_666.6024_471.18	666.602	7.85302	21.479	DG(38:2)		[M+NH4]+	Both	0.231367	0.0824445	0.380289	0.00254336	0.0470521	0.257119	0.157138	0.357101	9.17e-07	5.77e-05
LP_660.5564_424.06	660.556	7.06762	19.0268	DG(38:5)		[M+NH4]+	Both	0.287715	0.155657	0.419773	3e-05	0.0119428	0.181819	0.0716375	0.292001	0.00133981	0.0108043
LP_658.5416_391.43	658.542	6.52387	24.1438	DG(38:6)		[M+NH4]+	Both	0.251106	0.118362	0.38385	0.000263471	0.0265139	0.150031	0.0363674	0.263694	0.00994665	0.0492158
X139_HN	215.032	12.19	4.47	Hexose A(glucose)	Hexose A(glucose)	[M+Cl]-	Both	0.31039	0.208853	0.411928	1.13e-08	5.46e-07	0.316423	0.185891	0.446955	3.44e-06	0.00030102
X187_HN	215.032	12.71	3.04	Hexose B(glucose)	Hexose B(glucose)	[M+Cl]-	Both	0.328352	0.212914	0.443791	8.83e-08	2.87e-06	0.232127	0.113864	0.350389	0.000147921	0.00481565
LP_888.8011_697.45	888.801	11.6241	17.7074	TG(53:3)	TG(17:0/18:1/18:2)	[M+NH4]+	Both	0.26825	0.0979992	0.438501	0.00221642	0.0422463	0.250797	0.14105	0.360543	1.13e-05	0.00031035
LP_904.8321_728.46	904.832	12.141	27.2897	TG(54:2)	TG(18:0/18:1/18:1)	[M+NH4]+	Both	0.235853	0.0958121	0.375893	0.00110131	0.0346362	0.200767	0.090386	0.311148	0.000422996	0.00429136
LP_902.8151_709.03	902.815	11.8171	11.5998	TG(54:3)	TG(18:0/18:1/18:2)	[M+NH4]+	Both	0.267998	0.0925055	0.443491	0.00299576	0.0483995	0.301694	0.182235	0.421153	1.39e-06	7.39e-05
LP_916.8322_721.15	916.832	12.0192	18.2477	TG(55:3)'		[M+NH4]+	Both	0.239722	0.0827164	0.396727	0.00300092	0.0483995	0.270688	0.157089	0.384287	4.93e-06	0.000206805
LP_932.8613_707.45	932.861	11.7908	16.2837	TG(56:2)		[M+NH4]+	Both	0.264427	0.105347	0.423507	0.00127207	0.0348947	0.221622	0.112283	0.330962	9.09e-05	0.00119076
LP_930.8473_728.25	930.847	12.1375	22.9012	TG(56:3)	TG(18:1/18:1/20:1)	[M+NH4]+	Both	0.263117	0.103883	0.422352	0.00135637	0.0348947	0.260539	0.161049	0.360029	5.94e-07	5.77e-05
LP_924.7993_675.22	924.799	11.2536	26.7548	TG(56:6)	TG(16:0/18:1/22:5)	[M+NH4]+	Both	0.442546	0.227763	0.657328	7.54e-05	0.0119428	0.162835	0.0627226	0.262948	0.00156417	0.0114402
LP_946.878_707.53	946.878	11.7922	12.2608	TG(57:2)		[M+NH4]+	Both	0.271293	0.121695	0.42089	0.000458073	0.0314809	0.203305	0.092667	0.313944	0.000370272	0.00383072
LP_960.8935_707.44	960.894	11.7907	13.1438	TG(58:2)		[M+NH4]+	Both	0.277655	0.113661	0.44165	0.00103836	0.0346362	0.188444	0.0689002	0.307987	0.00215966	0.0141503
LP_958.8793_740.42	958.879	12.3404	28.2133	TG(58:3)	TG(18:1/18:2/22:0)	[M+NH4]+	Both	0.248829	0.101593	0.396064	0.00105968	0.0346362	0.207099	0.105178	0.309021	8.74e-05	0.00116988
LP_958.8779_684.07	958.878	11.4011	13.6365	TG(58:3)'		[M+NH4]+	Both	0.32731	0.134635	0.519985	0.000999892	0.0346362	0.256106	0.138568	0.373645	2.73e-05	0.000537029
LP_952.8318_698.7	952.832	11.645	25.3277	TG(58:6)		[M+NH4]+	Both	0.215807	0.0833027	0.348311	0.00158141	0.0348947	0.209065	0.0889521	0.329178	0.000730006	0.00685774
LP_974.9101_728.52	974.91	12.142	19.6839	TG(59:2)		[M+NH4]+	Both	0.258465	0.111145	0.405786	0.00068774	0.0346362	0.224981	0.118833	0.33113	4.4e-05	0.000675656
LP_972.8936_708.83	972.894	11.8138	17.0992	TG(59:3)		[M+NH4]+	Both	0.234214	0.0812742	0.387154	0.0029177	0.0483995	0.26639	0.16281	0.369971	9.16e-07	5.77e-05
LP_988.926_728.65	988.926	12.1442	19.3624	TG(60:2)		[M+NH4]+	Both	0.26364	0.109254	0.418027	0.000942416	0.0346362	0.232144	0.127258	0.33703	2.06e-05	0.000432636
LP_986.9093_708.86	986.909	11.8143	14.675	TG(60:3)	TG(20:1/18:1/22:1)	[M+NH4]+	Both	0.247572	0.0958612	0.399282	0.00154922	0.0348947	0.245656	0.130863	0.36045	3.74e-05	0.000596459
LP_666.6175_687.58	666.618	11.4597	13.3847	CE(18:2)	CE(18:2)	[M+NH4]+	Asian Chinese	-0.0713958	-0.239306	0.0965147	0.402157	0.630815	-0.19662	-0.342799	-0.0504415	0.00864306	0.044199
LP_718.6488_670.61	718.649	11.1768	15.8831	CE(22:4)	CE(22:4)	[M+NH4]+	Asian Chinese	0.0912922	-0.0837794	0.266364	0.304505	0.540314	-0.239752	-0.401472	-0.0780326	0.00386785	0.0225267
LN_652.5891_506.14	652.589	8.43567	12.473	Cer(d39:1)		[M+FA-H]-	Asian Chinese	0.0161683	-0.122657	0.154994	0.818309	0.917705	0.198432	0.0479312	0.348932	0.0100287	0.0492158
LN_666.6046_525.99	666.605	8.76655	10.511	Cer(d40:1)	Cer(d18:1/22:0)	[M+FA-H]-	Asian Chinese	0.0896487	-0.0529033	0.232201	0.215949	0.46426	0.190667	0.0738635	0.307471	0.00150562	0.0114402
LN_664.5891_486.27	664.589	8.10458	13.4852	Cer(d40:2)		[M+FA-H]-	Asian Chinese	0.0726353	-0.0650161	0.210287	0.298794	0.539464	0.249359	0.133213	0.365504	3.54e-05	0.000596459
LN_680.6204_546.64	680.62	9.1107	7.64968	Cer(d41:1)		[M+FA-H]-	Asian Chinese	0.0870025	-0.0564193	0.230424	0.232565	0.476493	0.16828	0.0462251	0.290334	0.00713735	0.0371024
LN_678.605_508.47	678.605	8.47447	10.871	Cer(d41:2)		[M+FA-H]-	Asian Chinese	-0.047522	-0.184208	0.0891644	0.493165	0.703403	0.197825	0.065875	0.329776	0.00349329	0.0207291
LN_711.6263_565.15	711.626	9.4191	12.8952	Cer(d42:1)		unknown adduct	Asian Chinese	0.0514029	-0.0895661	0.192372	0.472342	0.689335	0.161823	0.0448656	0.27878	0.00693984	0.0369272
LP_612.5564_469.15	612.556	7.81923	21.1999	DG(34:1)	DG(16:0/18:1)	[M+NH4]+	Asian Chinese	0.180164	0.0376328	0.322694	0.0135829	0.105477	0.183305	0.076675	0.289935	0.000845302	0.00770572
LP_610.5405_432	610.541	7.20003	20.037	DG(34:2)	DG(16:0/18:2)	[M+NH4]+	Asian Chinese	0.220302	0.0699135	0.370691	0.004365	0.0563873	0.200155	0.0970124	0.303298	0.000174685	0.00207315
LP_608.5254_393.43	608.525	6.55716	28.3398	DG(34:3)		[M+NH4]+	Asian Chinese	0.175146	0.0329469	0.317346	0.01612	0.115221	0.195423	0.0892943	0.301552	0.000360317	0.00383072
LP_636.5563_435.42	636.556	7.25696	16.495	DG(36:3)	DG(18:1/18:2)	[M+NH4]+	Asian Chinese	0.240377	0.0517201	0.429034	0.0128659	0.103752	0.24744	0.15165	0.34323	8.25e-07	5.77e-05
LP_634.5399_400.41	634.54	6.67347	19.7764	DG(36:4)	DG(18:2/18:2)	[M+NH4]+	Asian Chinese	0.152029	-0.045427	0.349485	0.130283	0.356399	0.219201	0.12194	0.316463	1.48e-05	0.000344092
LP_664.5878_436.49	664.588	7.27489	24.5377	DG(38:3)		[M+NH4]+	Asian Chinese	0.250984	0.0405208	0.461448	0.0197494	0.130762	0.246698	0.151099	0.342298	8.45e-07	5.77e-05
LN_255.2328_213.59	255.233	3.55987	7.71629	FA(16:0)		[M-H]-	Asian Chinese	0.0744374	-0.0631086	0.211983	0.286641	0.528144	-0.148473	-0.259525	-0.0374207	0.00904583	0.0456394
LN_279.233_189.84	279.233	3.16399	9.45633	FA(18:2)		[M-H]-	Asian Chinese	-0.00907213	-0.210364	0.19222	0.929159	0.972447	-0.142066	-0.246669	-0.0374624	0.00802729	0.0413866
LN_854.6735_485.34	854.673	8.08907	12.5225	HexCer(d42:2)	HexCer(d42:2)	[M+FA-H]-	Asian Chinese	-0.143524	-0.268318	-0.0187299	0.0244795	0.147189	-0.15815	-0.276483	-0.0398179	0.00906984	0.0456394
X216_HN	215.032	12.95	5.75	Hexose C	Hexose C	M+Cl-	Asian Chinese	0.165271	0.0469648	0.283577	0.00648944	0.118838	0.294982	0.171586	0.418379	4.61e-06	0.00030102
X49_HP	204.124	8.57	7.74	L-Acetylcarnitine	L-Acetylcarnitine	M+H+	Asian Chinese	-0.00937033	-0.137537	0.118797	0.885346	0.975185	-0.20358	-0.315217	-0.0919426	0.000409035	0.0119847
LN_826.5601_323.65	826.56	5.39418	7.67314	PC(36:4)	PC(18:2/18:2)	[M+FA-H]-	Asian Chinese	-0.0587405	-0.20121	0.083729	0.416553	0.643763	0.180971	0.06696	0.294982	0.00201409	0.0137295
LP_780.5532_294.32	780.553	4.90528	20.0303	PC(36:5)		[M+H]+	Asian Chinese	-0.0282965	-0.153743	0.0971503	0.656459	0.817649	0.205175	0.085407	0.324943	0.000880228	0.00779808
LN_854.5908_367.59	854.591	6.12644	18.7989	PC(38:4)	PC(18:1/20:3)	[M+FA-H]-	Asian Chinese	0.0271242	-0.100051	0.154299	0.674048	0.837897	0.177272	0.0527565	0.301787	0.00549612	0.0300614
LN_850.5602_316.69	850.56	5.27815	8.85908	PC(38:6)	PC(18:2/20:4)	[M+FA-H]-	Asian Chinese	0.00479978	-0.131945	0.141544	0.944799	0.973856	0.178174	0.0524014	0.303947	0.00572864	0.0307975
LN_922.692_502.63	922.692	8.37717	9.68565	PC(O-44:5)		[M+FA-H]-	Asian Chinese	-0.0776465	-0.208965	0.0536724	0.244532	0.488288	-0.199775	-0.322413	-0.0771373	0.00153924	0.0114402
LP_850.6684_459.38	850.668	7.6564	22.4	PC(P-42:4)		[M+H]+	Asian Chinese	-0.0507228	-0.194402	0.0929567	0.486539	0.698706	-0.253945	-0.412385	-0.0955045	0.00182394	0.013037
LN_744.5555_444.1	744.556	7.4016	12.586	PE(36:1)		[M-H]-	Asian Chinese	0.0505933	-0.0652042	0.166391	0.389353	0.620007	0.204445	0.0678369	0.341053	0.00355054	0.0208719
LP_744.5542_406.37	744.554	6.77287	18.4207	PE(36:2)	PE(18:0/18:2)	[M+H]+	Asian Chinese	0.0327937	-0.0886532	0.15424	0.594447	0.782233	0.207948	0.0763781	0.339517	0.00210334	0.0139263
LN_740.5233_367.37	740.523	6.12291	10.0937	PE(36:3)	PE(18:1/18:2)	[M-H]-	Asian Chinese	-0.0354804	-0.157048	0.0860876	0.565019	0.762655	0.201713	0.0745361	0.328889	0.00202996	0.0137295
LP_753.5887_381.34	753.589	6.35572	11.4976	SM(d36:1)	SM(d18:1/18:0)	[M+Na]+	Asian Chinese	0.111814	-0.0377399	0.261367	0.141696	0.371361	-0.167495	-0.294462	-0.0405275	0.00998873	0.0492158
LN_773.5809_345.21	773.581	5.75345	3.60168	SM(d36:2)	SM(d18:2/18:0)	[M+FA-H]-	Asian Chinese	0.0503232	-0.0895694	0.190216	0.47832	0.694542	-0.204272	-0.328464	-0.0800796	0.00138795	0.0110509
LP_809.6511_394.55	809.651	6.57588	16.946	SM(d40:1)'		[M+Na]+	Asian Chinese	0.0483946	-0.0899074	0.186697	0.490378	0.701017	-0.200559	-0.340246	-0.0608722	0.00511796	0.0287428
LN_827.6283_389.55	827.628	6.49247	6.12442	SM(d40:3)		[M+FA-H]-	Asian Chinese	-0.0739487	-0.195052	0.047154	0.229508	0.473313	-0.261826	-0.418938	-0.104714	0.00120294	0.00995589
LN_857.6755_473.96	857.676	7.89935	11.7216	SM(d42:2)	SM(d18:1/24:1)	[M+FA-H]-	Asian Chinese	-0.0516535	-0.185173	0.0818658	0.445829	0.66784	-0.188854	-0.304941	-0.0727665	0.00156102	0.0114402
LP_811.6678_432.16	811.668	7.20268	16.6451	SM(d42:3)	SM(d18:2/24:1)	[M+H]+	Asian Chinese	0.0799126	-0.0535216	0.213347	0.238541	0.481288	-0.226827	-0.368585	-0.0850691	0.00185563	0.0131145
LN_871.6925_488.58	871.692	8.14308	10.4936	SM(d43:2)		[M+FA-H]-	Asian Chinese	0.0117934	-0.140388	0.163975	0.878506	0.947822	-0.16645	-0.292806	-0.0400947	0.0100935	0.0492158
LN_763.5609_322.61	763.561	5.37678	8.57524	SM(t34:1)		[M+FA-H]-	Asian Chinese	-0.0432793	-0.181213	0.0946548	0.536215	0.744545	-0.203612	-0.314445	-0.0927786	0.0003715	0.00383072
LP_820.7387_656.96	820.739	10.9493	21.1491	TG(48:2)	TG(14:0/16:0/18:2)	[M+NH4]+	Asian Chinese	0.119976	-0.00279369	0.242747	0.0553762	0.241886	0.1833	0.0576203	0.308979	0.0044711	0.0255666
LP_818.7233_628.81	818.723	10.4802	24.0833	TG(48:3)	TG(12:0/18:1/18:2)	[M+NH4]+	Asian Chinese	0.128507	-0.010353	0.267367	0.0694477	0.265731	0.18347	0.0760543	0.290887	0.00091093	0.00795799
LP_816.7078_602.85	816.708	10.0474	20.1865	TG(48:4)	TG(12:0/18:2/18:2)	[M+NH4]+	Asian Chinese	0.128165	-0.019851	0.276181	0.089165	0.308747	0.175822	0.0732134	0.278431	0.000877752	0.00779808
LP_836.77_695.57	836.77	11.5929	19.3587	TG(49:1)	TG(15:0/16:0/18:1)	[M+NH4]+	Asian Chinese	0.093576	-0.0369699	0.224122	0.158749	0.385534	0.200324	0.0700996	0.330549	0.0027445	0.017092
LP_834.7541_670.13	834.754	11.1689	19.5658	TG(49:2)	TG(15:0/16:0/18:2)	[M+NH4]+	Asian Chinese	0.117774	-0.0143454	0.249894	0.0802143	0.28997	0.20318	0.0736988	0.332661	0.00226021	0.0146564
LP_832.7387_643.9	832.739	10.7317	24.3649	TG(49:3)	TG(15:0/16:1/18:2)	[M+NH4]+	Asian Chinese	0.114707	-0.0221166	0.25153	0.0997085	0.324957	0.174521	0.0552033	0.293839	0.00436021	0.0251612
LP_848.7697_682.42	848.77	11.3737	15.5419	TG(50:2)	TG(16:0/16:1/18:1)	[M+NH4]+	Asian Chinese	0.184864	0.0488858	0.320842	0.00804028	0.0840412	0.194828	0.0743141	0.315342	0.00166775	0.0120577
LP_846.7543_658.4	846.754	10.9733	16.9963	TG(50:3)	TG(16:0/16:1/18:2)	[M+NH4]+	Asian Chinese	0.210626	0.0630273	0.358225	0.00545749	0.0661824	0.199827	0.0875694	0.312085	0.000555563	0.00546015
LP_844.7389_633.52	844.739	10.5586	21.1517	TG(50:4)	TG(14:0/18:2/18:2)	[M+NH4]+	Asian Chinese	0.165605	-0.0114154	0.342625	0.0665009	0.265731	0.222155	0.125206	0.319105	1.08e-05	0.000307903
LP_842.7234_609.29	842.723	10.1548	23.4773	TG(50:5)	TG(14:0/18:2/18:3)	[M+NH4]+	Asian Chinese	0.120206	-0.0461135	0.286525	0.155351	0.385534	0.193636	0.0932756	0.293997	0.000189779	0.00221057
LP_864.8011_719.65	864.801	11.9942	13.6764	TG(51:1)	TG(16:0/17:0/18:1)	[M+NH4]+	Asian Chinese	0.149945	0.0102414	0.289649	0.0355871	0.181986	0.204839	0.0831475	0.32653	0.00107586	0.00902284
LP_862.7856_696.36	862.786	11.6059	19.0327	TG(51:2)	TG(16:0/17:1/18:1)	[M+NH4]+	Asian Chinese	0.181798	0.0258715	0.337724	0.02261	0.141536	0.211035	0.089784	0.332287	0.000730475	0.00685774
LP_860.7699_671.98	860.77	11.1997	19.2134	TG(51:3)	TG(15:0/18:1/18:2)	[M+NH4]+	Asian Chinese	0.229653	0.0569297	0.402376	0.00950414	0.0919708	0.232683	0.124801	0.340565	3.27e-05	0.000596459
LP_858.7545_648.1	858.754	10.8017	21.608	TG(51:4)	TG(15:0/18:2/18:2)	[M+NH4]+	Asian Chinese	0.133895	-0.0692304	0.337021	0.194753	0.435197	0.212453	0.111607	0.313299	4.87e-05	0.000730036
LP_876.8011_707.37	876.801	11.7896	13.7179	TG(52:2)	TG(16:0/18:1/18:1)	[M+NH4]+	Asian Chinese	0.224639	0.0538328	0.395444	0.0102929	0.0952092	0.215617	0.089087	0.342147	0.00093558	0.00806137
LP_874.7847_684.45	874.785	11.4075	13.1425	TG(52:3)	TG(16:0/18:1/18:2)	[M+NH4]+	Asian Chinese	0.307579	0.103593	0.511566	0.00337044	0.0517075	0.256204	0.145669	0.366739	8.61e-06	0.000270901
LP_872.7698_661.73	872.77	11.0288	16.6875	TG(52:4)	TG(16:0/18:2/18:2)	[M+NH4]+	Asian Chinese	0.305186	0.0509551	0.559417	0.0189644	0.129659	0.249675	0.143707	0.355642	6.21e-06	0.000217008
LP_870.7544_640.18	870.754	10.6696	23.4896	TG(52:5)	TG(16:0/18:2/18:3)	[M+NH4]+	Asian Chinese	0.216289	-0.0152551	0.447832	0.0669036	0.265731	0.232116	0.136482	0.32775	3.35e-06	0.000150554
LP_868.7391_613.68	868.739	10.2279	24.8186	TG(52:6)	TG(16:1/18:2/18:3)	[M+NH4]+	Asian Chinese	0.0744165	-0.0813284	0.230161	0.346633	0.575991	0.169199	0.0629274	0.27547	0.00195288	0.0135584
LP_890.8166_719.68	890.817	11.9947	16.5101	TG(53:2)	TG(17:0/18:1/18:1)	[M+NH4]+	Asian Chinese	0.224066	0.059407	0.388726	0.00798269	0.0840412	0.251315	0.133806	0.368825	3.78e-05	0.000596459
LP_890.8166_656.86	890.817	10.9477	23.1563	TG(53:2)'		[M+NH4]+	Asian Chinese	0.118268	-0.00784351	0.24438	0.0658451	0.265491	0.19712	0.0780031	0.316238	0.00129925	0.0106133
LP_886.7855_673.85	886.785	11.2308	19.8894	TG(53:4)	TG(17:1/18:1/18:2)	[M+NH4]+	Asian Chinese	0.252327	0.0663961	0.438258	0.00815026	0.0840412	0.259818	0.154003	0.365633	2.61e-06	0.000126357
LP_884.77_651.42	884.77	10.8571	27.4013	TG(53:5)	TG(17:0/18:2/18:3)	[M+NH4]+	Asian Chinese	0.149616	-0.0373981	0.336631	0.116036	0.336124	0.234376	0.133296	0.335456	8.55e-06	0.000270901
LP_900.7992_684.44	900.799	11.4073	15.8264	TG(54:4)	TG(18:1/18:1/18:2)	[M+NH4]+	Asian Chinese	0.231261	0.00776158	0.454761	0.0426504	0.202985	0.281112	0.178265	0.38396	2.02e-07	5.77e-05
LP_898.7843_662.73	898.784	11.0455	20.6033	TG(54:5)	TG(18:1/18:2/18:2)	[M+NH4]+	Asian Chinese	0.101387	-0.0991058	0.30188	0.31931	0.550263	0.277094	0.174035	0.380152	3.09e-07	5.77e-05
LP_896.7697_639.77	896.77	10.6628	29.6007	TG(54:6)	TG(18:1/18:2/18:3)	[M+NH4]+	Asian Chinese	0.0909069	-0.139954	0.321767	0.437759	0.665173	0.223337	0.12891	0.317765	5.75e-06	0.000212593
LP_896.7637_613.94	896.764	10.2324	21.2029	TG(54:6)'		[M+NH4]+	Asian Chinese	0.169979	-0.0705412	0.4105	0.164657	0.390827	0.187237	0.0908477	0.283627	0.000172177	0.00207315
LP_916.8316_658.74	916.832	10.9791	18.6206	TG(55:3)		[M+NH4]+	Asian Chinese	0.200924	0.0441161	0.357733	0.0123772	0.103752	0.210509	0.104519	0.316498	0.000124061	0.00159253
LP_928.8293_709.61	928.829	11.8268	26.9258	TG(56:4)	TG(18:1/18:2/20:1)	[M+NH4]+	Asian Chinese	0.146944	-0.0119712	0.305859	0.0696786	0.265731	0.264799	0.148138	0.38146	1.29e-05	0.000334944
LP_920.77_639.43	920.77	10.6571	24.1651	TG(56:8)	TG(16:0/18:2/22:6)	[M+NH4]+	Asian Chinese	0.176668	-0.0313577	0.384694	0.095418	0.319244	0.159687	0.059346	0.260027	0.00196155	0.0135584
LP_944.8622_684.33	944.862	11.4055	13.1369	TG(57:3)		[M+NH4]+	Asian Chinese	0.278907	0.0722693	0.485546	0.00849452	0.0861783	0.255157	0.130878	0.379437	7.42e-05	0.00108572
LP_942.8472_661.7	942.847	11.0283	21.8287	TG(57:4)		[M+NH4]+	Asian Chinese	0.318404	0.0670528	0.569755	0.0133855	0.105477	0.218344	0.118394	0.318294	2.61e-05	0.000529607
LP_940.8325_639.71	940.832	10.6619	22.7237	TG(57:5)		[M+NH4]+	Asian Chinese	0.271172	-0.0425669	0.584912	0.0897381	0.308747	0.212536	0.117975	0.307097	1.55e-05	0.000349145
LP_962.9098_755.2	962.91	12.5867	26.1075	TG(58:1)	TG(16:0/18:1/24:0)	[M+NH4]+	Asian Chinese	0.202879	0.0689212	0.336838	0.00323642	0.0508927	0.229559	0.122258	0.336861	3.76e-05	0.000596459
LP_944.7702_616.85	944.77	10.2809	21.941	TG(58:10)		[M+NH4]+	Asian Chinese	0.136972	-0.0489025	0.322847	0.147467	0.374019	0.14506	0.0400792	0.25004	0.00701325	0.0369272
LP_956.8625_661.85	956.862	11.0309	21.7144	TG(58:4)		[M+NH4]+	Asian Chinese	0.203205	0.00156589	0.404844	0.0482694	0.216868	0.225686	0.120707	0.330665	3.46e-05	0.000596459
LP_948.8002_665.62	948.8	11.0938	21.5786	TG(58:8)	TG(18:1/18:1/22:6)	[M+NH4]+	Asian Chinese	0.221446	0.0201052	0.422786	0.0313336	0.16792	0.146548	0.0438034	0.249292	0.00541142	0.0298577
LP_946.7853_641.11	946.785	10.6851	21.8217	TG(58:9)	TG(18:1/18:2/22:6)	[M+NH4]+	Asian Chinese	0.136041	-0.0409295	0.313012	0.130887	0.356399	0.170483	0.0662638	0.274701	0.00147214	0.0114402
LP_970.878_684.7	970.878	11.4116	15.8946	TG(59:4)		[M+NH4]+	Asian Chinese	0.152477	-0.0327793	0.337733	0.105987	0.326163	0.205902	0.0955945	0.316209	0.000300507	0.00337534
LP_968.8629_662.69	968.863	11.0448	22.7443	TG(59:5)		[M+NH4]+	Asian Chinese	0.216953	-0.00470737	0.438613	0.0550028	0.241886	0.26184	0.165281	0.3584	2.48e-07	5.77e-05
LP_984.8928_684.33	984.893	11.4055	23.2355	TG(60:4)		[M+NH4]+	Asian Chinese	0.0660912	-0.104187	0.236369	0.444333	0.66784	0.166761	0.0512555	0.282267	0.00488161	0.0276625
LP_982.8783_663.04	982.878	11.0507	23.2142	TG(60:5)		[M+NH4]+	Asian Chinese	0.168338	-0.0335908	0.370267	0.101607	0.326163	0.263126	0.161348	0.364903	8.09e-07	5.77e-05
LP_994.8788_675.78	994.879	11.263	27.5215	TG(61:6)		[M+NH4]+	Asian Chinese	0.243924	0.0714796	0.416368	0.0058699	0.0671303	0.188035	0.087646	0.288423	0.000286803	0.00327998
X145_HN	135.029	12.22	12.14	Erythronic acid	Erythronic acid	[M-H]-	Caucasian	0.177528	0.0691105	0.285945	0.0014911	0.0364076	0.197138	0.0443397	0.349936	0.0117191	0.19319
LP_782.5692_343.13	782.569	5.71888	15.2795	PC(36:4)'	PC(16:0/20:4)	[M+H]+	Caucasian	0.230329	0.107542	0.353117	0.000295067	0.0265139	0.0359945	-0.104717	0.176706	0.614473	0.803542
LP_780.5537_336.52	780.554	5.60866	18.783	PC(36:5)''		[M+H]+	Caucasian	0.232541	0.0864201	0.378662	0.00200603	0.039431	0.058904	-0.0586688	0.176477	0.324332	0.545283
LP_810.5993_387.91	810.599	6.46522	13.8203	PC(38:4)'	PC(18:0/20:4)	[M+H]+	Caucasian	0.202239	0.0772808	0.327197	0.00168878	0.035408	-0.0167692	-0.146452	0.112914	0.798968	0.91874
LP_768.5889_371.69	768.589	6.19488	18.8243	PC(O-36:4)	PC(O-16:0/20:4)	[M+H]+	Caucasian	0.243417	0.104338	0.382497	0.000707853	0.0346362	-0.0363192	-0.162919	0.090281	0.572179	0.77604
LP_795.6088_407.92	795.609	6.79869	15.6736	PC(O-38:5)		[M+H]+	Caucasian	0.21996	0.0777734	0.362146	0.0026502	0.0476278	-0.0329935	-0.165524	0.0995372	0.623984	0.8126
LP_730.5747_465.75	730.575	7.76243	17.7179	PE(P-36:1)		[M+H]+	Caucasian	0.251602	0.126373	0.376831	0.000111205	0.0139896	0.0985837	-0.0304196	0.227587	0.133387	0.316605
LP_724.5274_374.69	724.527	6.24482	17.7939	PE(P-36:4)	PE(P-16:0/20:4)	[M+H]+	Caucasian	0.371013	0.190869	0.551156	7.59e-05	0.0119428	-0.024206	-0.14155	0.0931376	0.68457	0.856053
LP_752.5598_419.1	752.56	6.98498	18.2095	PE(P-38:4)	PE(P-18:0/20:4)	[M+H]+	Caucasian	0.296807	0.154804	0.438811	6.01e-05	0.0119428	0.0643564	-0.0673262	0.196039	0.336299	0.554435
LP_750.5427_377.39	750.543	6.28992	17.6319	PE(P-38:5)	PE(P-18:1/20:4)	[M+H]+	Caucasian	0.266501	0.11918	0.413822	0.000472666	0.0314809	-0.00751095	-0.128096	0.113074	0.902355	0.962002
LP_934.8692_682.45	934.869	11.3742	13.6363	TG(56:1)		[M+NH4]+	Caucasian	0.216763	0.0857373	0.347789	0.00133913	0.0348947	0.164312	0.031608	0.297015	0.015501	0.0701446
LP_933.8665_739.69	933.867	12.3281	28.4868	unknown			Both	0.233974	0.0928402	0.375107	0.00130923	0.0348947	0.215232	0.109748	0.320715	8.18812e-05	0.00114452
X160_HP	241.072	12.18	18.64	unknown			Both	0.5257	0.402479	0.648921	2.40692e-14	2.97101e-12	0.224676	0.118068	0.331285	4.84458e-05	0.00177433
LP_961.8984_748.8	961.898	12.48	24.9712	unknown			Asian Chinese	0.186886	0.059563	0.314209	0.00428957	0.0563873	0.23985	0.127677	0.352023	3.79306e-05	0.000596459
LP_988.9264_755.24	988.926	12.5874	24.9172	unknown			Asian Chinese	0.199812	0.0641998	0.335424	0.00414853	0.0563873	0.231029	0.124469	0.33759	2.98329e-05	0.000568634
LP_924.8006_638.38	924.801	10.6397	20.8806	unknown			Asian Chinese	0.0369959	-0.17496	0.248952	0.730664	0.873876	0.205517	0.100496	0.310537	0.000154599	0.00194486
LP_902.6995_486.7	902.7	8.11167	18.2533	unknown			Asian Chinese	-0.0413527	-0.169994	0.0872888	0.526286	0.737269	-0.199459	-0.34389	-0.0550274	0.00704494	0.0369272
LP_802.5932_348.16	802.593	5.8026	17.0506	unknown			Asian Chinese	-0.0518869	-0.207232	0.103458	0.510284	0.721278	-0.204116	-0.339215	-0.0690176	0.0032528	0.0196732
LN_853.6434_394.8	853.643	6.57996	7.60145	unknown			Asian Chinese	-0.0996516	-0.232156	0.0328527	0.139376	0.371361	-0.216212	-0.340814	-0.0916098	0.00075725	0.00700457
LN_923.6473_433.94	923.647	7.23239	8.12523	unknown			Asian Chinese	-0.0622635	-0.18615	0.061623	0.32228	0.553863	-0.275309	-0.394515	-0.156102	9.24618e-06	0.000276945
LP_739.5445_394.48	739.545	6.57472	26.4174	unknown			Caucasian	0.238744	0.0838884	0.3936	0.00273799	0.0478388	0.0404472	-0.0799046	0.160799	0.508226	0.728188
LP_796.6117_373.29	796.612	6.22155	17.7947	unknown			Caucasian	0.202342	0.0766163	0.328068	0.00178955	0.0363105	-0.0317504	-0.178625	0.115124	0.670323	0.846653
LP_883.684_344.19	883.684	5.73643	13.6881	unknown			Caucasian	0.20117	0.0831064	0.319234	0.000966258	0.0346362	-0.0289954	-0.165639	0.107648	0.676037	0.852159
X165_HN	88.0141	12.55	2.02	unknown			Caucasian	0.196692	0.0725433	0.320841	0.0020942	0.0472001	0.130559	0.0113362	0.249782	0.0320151	0.293138
LP_869.6727_344.17	869.673	5.73612	13.4746	unknown			Caucasian	0.196448	0.0758135	0.317082	0.00158365	0.0348947	0.00701221	-0.129886	0.14391	0.919636	0.962477

## Sheet: Table S6
Table S6: Metabolites associated with %VATTBF in Caucasian and/or Asian Chinese analysed by multiple linear regression adjusted for gender, age and BMI (BH-corrected p<0.05)
								Caucasian					Asian Chinese
Var ID	mz	rt(min)	CV	MS1	MS2	adduct	Marker in	beta-coefficient	CI 2.5%	CI 97.5%	raw p	BH-corrected p	beta-coefficient	CI 2.5%	CI 97.5%	raw p	BH-corrected p
LN_668.6207_540.37	668.621	9.00608	11.7859	Cer(d40:0)		[M+FA-H]-	Both	0.159276	0.0629774	0.255574	0.00134787	0.0108694	0.113867	0.0365593	0.191174	0.00410048	0.02553
LP_612.5564_469.15	612.556	7.81923	21.1999	DG(34:1)	DG(16:0/18:1)	[M+NH4]+	Both	0.198528	0.108395	0.288661	2.52e-05	0.000452521	0.139263	0.058607	0.219918	0.000803434	0.00777477
LP_610.5405_432	610.541	7.20003	20.037	DG(34:2)	DG(16:0/18:2)	[M+NH4]+	Both	0.239448	0.145944	0.332952	1.24e-06	5.26e-05	0.168322	0.0908949	0.245749	2.85e-05	0.000916488
LP_608.5254_393.43	608.525	6.55716	28.3398	DG(34:3)		[M+NH4]+	Both	0.166727	0.0753077	0.258147	0.000429111	0.0042843	0.162526	0.0829092	0.242143	8.14e-05	0.0014517
LP_638.5719_471.18	638.572	7.85297	18.5259	DG(36:2)	DG(18:1/18:1)	[M+NH4]+	Both	0.243533	0.149071	0.337995	1.07e-06	5.16e-05	0.123733	0.0457614	0.201704	0.00202017	0.0153095
LP_636.5563_435.42	636.556	7.25696	16.495	DG(36:3)	DG(18:1/18:2)	[M+NH4]+	Both	0.245832	0.125504	0.36616	8.7e-05	0.00114053	0.153283	0.0799968	0.226568	5.5e-05	0.00128154
LP_634.5399_400.41	634.54	6.67347	19.7764	DG(36:4)	DG(18:2/18:2)	[M+NH4]+	Both	0.194558	0.0666327	0.322484	0.00312107	0.022565	0.15166	0.0782434	0.225077	6.74e-05	0.0014517
LP_666.6024_471.18	666.602	7.85302	21.479	DG(38:2)		[M+NH4]+	Both	0.241172	0.148477	0.333867	8.65e-07	4.53e-05	0.102559	0.0240995	0.181019	0.0106783	0.0476358
LP_664.5878_436.49	664.588	7.27489	24.5377	DG(38:3)		[M+NH4]+	Both	0.244912	0.109343	0.38048	0.00048366	0.00468034	0.155841	0.0828349	0.228847	3.91e-05	0.00113427
LN_856.6074_409.31	856.607	6.82186	7.0137	PC(38:3)	PC(18:0/20:3)	[M+FA-H]-	Both	0.149896	0.0483474	0.251445	0.00409156	0.0289167	0.107319	0.0243949	0.190243	0.0114671	0.0494026
LN_788.5811_409.8	788.581	6.82993	6.89038	PC(P-34:1)		[M+FA-H]-	Both	-0.126638	-0.212783	-0.0404923	0.00424217	0.0293223	-0.253415	-0.366106	-0.140723	1.54e-05	0.000698297
LN_786.5653_373.2	786.565	6.22002	6.12087	PC(P-34:2)	PC(P-16:0/18:2)	[M+FA-H]-	Both	-0.142204	-0.23968	-0.0447278	0.00453396	0.0306651	-0.185771	-0.270969	-0.100573	2.7e-05	0.000916488
LN_716.5233_398.87	716.523	6.6478	8.54516	PE(34:1)		[M-H]-	Both	0.113136	0.039816	0.186456	0.00272346	0.0201536	0.180511	0.0511222	0.3099	0.00649537	0.0361556
LN_744.5555_444.1	744.556	7.4016	12.586	PE(36:1)		[M-H]-	Both	0.147784	0.068952	0.226616	0.000299717	0.00319529	0.147306	0.0420756	0.252536	0.00631935	0.0354899
LN_742.5392_408.27	742.539	6.80443	6.38775	PE(36:2)	PE(18:0/18:2)	[M-H]-	Both	0.1407	0.0531329	0.228267	0.00182619	0.0140198	0.134551	0.048692	0.220409	0.00229085	0.0167552
LN_769.5583_419.52	769.558	6.99197	10.4419	SM(d36:0)		[M+K-2H]-	Both	0.1259	0.0397996	0.212	0.00444369	0.0303813	0.131769	0.0399719	0.223565	0.00512937	0.030153
LP_822.7541_681.9	822.754	11.3649	18.6347	TG(48:1)	TG(14:0/16:0/18:1)	[M+NH4]+	Both	0.145727	0.0676601	0.223794	0.000317203	0.00332534	0.151987	0.0496882	0.254285	0.00379449	0.0243544
LP_820.7387_656.96	820.739	10.9493	21.1491	TG(48:2)	TG(14:0/16:0/18:2)	[M+NH4]+	Both	0.158967	0.081438	0.236495	8.23e-05	0.00110125	0.152479	0.0556056	0.249352	0.00219304	0.0162285
LP_818.7233_628.81	818.723	10.4802	24.0833	TG(48:3)	TG(12:0/18:1/18:2)	[M+NH4]+	Both	0.158959	0.0704477	0.24747	0.000520576	0.00496125	0.119666	0.0366149	0.202718	0.00496693	0.0297543
LP_836.77_695.57	836.77	11.5929	19.3587	TG(49:1)	TG(15:0/16:0/18:1)	[M+NH4]+	Both	0.155305	0.0717383	0.238871	0.000336256	0.00346729	0.143797	0.0440407	0.243554	0.00494892	0.0297543
LP_834.7541_670.13	834.754	11.1689	19.5658	TG(49:2)	TG(15:0/16:0/18:2)	[M+NH4]+	Both	0.162727	0.0791247	0.24633	0.000178565	0.00204213	0.164798	0.0664046	0.263192	0.00113826	0.010084
LP_832.7387_643.9	832.739	10.7317	24.3649	TG(49:3)	TG(15:0/16:1/18:2)	[M+NH4]+	Both	0.153271	0.0662186	0.240323	0.000662787	0.00604193	0.137831	0.046664	0.228999	0.0032342	0.0216416
LP_850.7856_707.97	850.786	11.7995	15.9171	TG(50:1)	TG(16:0/16:0/18:1)	[M+NH4]+	Both	0.155195	0.0568751	0.253514	0.00218402	0.0165512	0.153499	0.0681244	0.238873	0.000490583	0.00532029
LP_848.7697_682.42	848.77	11.3737	15.5419	TG(50:2)	TG(16:0/16:1/18:1)	[M+NH4]+	Both	0.216488	0.131913	0.301063	1.25e-06	5.26e-05	0.181969	0.0912903	0.272647	0.000106183	0.00173346
LP_846.7543_658.4	846.754	10.9733	16.9963	TG(50:3)	TG(16:0/16:1/18:2)	[M+NH4]+	Both	0.239666	0.148332	0.331	7.09e-07	4.53e-05	0.187831	0.104487	0.271176	1.48e-05	0.000698297
LP_844.7389_633.52	844.739	10.5586	21.1517	TG(50:4)	TG(14:0/18:2/18:2)	[M+NH4]+	Both	0.236524	0.125568	0.34748	4.4e-05	0.000644271	0.137135	0.0628521	0.211417	0.000348565	0.00422204
LP_864.8011_719.65	864.801	11.9942	13.6764	TG(51:1)	TG(16:0/17:0/18:1)	[M+NH4]+	Both	0.201726	0.113864	0.289589	1.18e-05	0.000286386	0.152838	0.0609716	0.244704	0.00122597	0.0105635
LP_862.7856_696.36	862.786	11.6059	19.0327	TG(51:2)	TG(16:0/17:1/18:1)	[M+NH4]+	Both	0.228387	0.131175	0.325599	7.61e-06	0.000199489	0.164965	0.0738663	0.256063	0.000448007	0.00503208
LP_860.7699_671.98	860.77	11.1997	19.2134	TG(51:3)	TG(15:0/18:1/18:2)	[M+NH4]+	Both	0.237179	0.128065	0.346293	3.17e-05	0.000524355	0.178031	0.097135	0.258927	2.29e-05	0.000847648
LP_858.7545_648.1	858.754	10.8017	21.608	TG(51:4)	TG(15:0/18:2/18:2)	[M+NH4]+	Both	0.250436	0.122727	0.378145	0.000160502	0.00190482	0.149034	0.0729995	0.225069	0.000151142	0.00211263
LP_878.8169_728.9	878.817	12.1483	22.1768	TG(52:1)	TG(16:0/18:0/18:1)	[M+NH4]+	Both	0.14756	0.0602847	0.234836	0.00105934	0.0090044	0.12126	0.0330566	0.209464	0.00730212	0.0380236
LP_876.8011_707.37	876.801	11.7896	13.7179	TG(52:2)	TG(16:0/18:1/18:1)	[M+NH4]+	Both	0.253769	0.146366	0.361171	6.81e-06	0.000194575	0.194041	0.100249	0.287833	6.57e-05	0.0014517
LP_874.7847_684.45	874.785	11.4075	13.1425	TG(52:3)	TG(16:0/18:1/18:2)	[M+NH4]+	Both	0.334758	0.208382	0.461134	5.67e-07	4.53e-05	0.214911	0.13314	0.296681	5.46e-07	6.87e-05
LP_872.7698_661.73	872.77	11.0288	16.6875	TG(52:4)	TG(16:0/18:2/18:2)	[M+NH4]+	Both	0.359511	0.199499	0.519522	1.77e-05	0.000370325	0.22096	0.14334	0.29858	6.79e-08	1.42e-05
LP_870.7544_640.18	870.754	10.6696	23.4896	TG(52:5)	TG(16:0/18:2/18:3)	[M+NH4]+	Both	0.262311	0.114127	0.410494	0.000621225	0.0058321	0.153119	0.0805195	0.225719	4.79e-05	0.0012091
LP_892.8307_682.42	892.831	11.3737	21.276	TG(53:1)		[M+NH4]+	Both	0.146424	0.0685775	0.22427	0.000286627	0.00310842	0.151262	0.0488571	0.253668	0.00399805	0.0254018
LP_890.8166_719.68	890.817	11.9947	16.5101	TG(53:2)	TG(17:0/18:1/18:1)	[M+NH4]+	Both	0.243111	0.139976	0.346245	7.13e-06	0.000194965	0.147848	0.0582219	0.237474	0.00134545	0.0111354
LP_890.8166_656.86	890.817	10.9477	23.1563	TG(53:2)'		[M+NH4]+	Both	0.157783	0.0780072	0.237558	0.000141747	0.00178318	0.142218	0.0502191	0.234217	0.00261863	0.0185069
LP_888.8011_697.45	888.801	11.6241	17.7074	TG(53:3)	TG(17:0/18:1/18:2)	[M+NH4]+	Both	0.26074	0.153818	0.367662	3.59e-06	0.000141003	0.170395	0.087404	0.253387	7.43e-05	0.0014517
LP_886.7855_673.85	886.785	11.2308	19.8894	TG(53:4)	TG(17:1/18:1/18:2)	[M+NH4]+	Both	0.260948	0.143312	0.378584	2.22e-05	0.000411005	0.179771	0.0997956	0.259747	1.55e-05	0.000698297
LP_884.77_651.42	884.77	10.8571	27.4013	TG(53:5)	TG(17:0/18:2/18:3)	[M+NH4]+	Both	0.174519	0.0534741	0.295564	0.00501526	0.0328604	0.140279	0.063087	0.217472	0.000428093	0.00489583
LP_904.8321_728.46	904.832	12.141	27.2897	TG(54:2)	TG(18:0/18:1/18:1)	[M+NH4]+	Both	0.205836	0.115325	0.296347	1.41e-05	0.000312934	0.145949	0.0630832	0.228815	0.000633478	0.00632473
LP_902.8151_709.03	902.815	11.8171	11.5998	TG(54:3)	TG(18:0/18:1/18:2)	[M+NH4]+	Both	0.244024	0.132031	0.356016	3.04e-05	0.000524355	0.160428	0.0680941	0.252762	0.000746103	0.00733279
LP_900.7992_684.44	900.799	11.4073	15.8264	TG(54:4)	TG(18:1/18:1/18:2)	[M+NH4]+	Both	0.213582	0.0686486	0.358515	0.00415171	0.0290158	0.163176	0.0838339	0.242518	7.23e-05	0.0014517
LP_920.8618_707.96	920.862	11.7994	16.9347	TG(55:1)		[M+NH4]+	Both	0.144978	0.0610014	0.228955	0.000835446	0.00740134	0.168905	0.0765166	0.261293	0.000396126	0.00468471
LP_918.8467_683.11	918.847	11.3851	14.374	TG(55:2)		[M+NH4]+	Both	0.233982	0.151268	0.316697	1.09e-07	1.71e-05	0.197123	0.0988148	0.295431	0.00010748	0.00173346
LP_916.8316_658.74	916.832	10.9791	18.6206	TG(55:3)		[M+NH4]+	Both	0.233543	0.135734	0.331352	5.52e-06	0.000182726	0.175379	0.0961024	0.254656	2.08e-05	0.000847648
LP_916.8322_721.15	916.832	12.0192	18.2477	TG(55:3)'		[M+NH4]+	Both	0.210547	0.110172	0.310922	5.74e-05	0.000798352	0.144036	0.0565447	0.231527	0.00137513	0.0112332
LP_934.8692_682.45	934.869	11.3742	13.6363	TG(56:1)		[M+NH4]+	Both	0.234239	0.153872	0.314605	4.83e-08	1.01e-05	0.200452	0.101079	0.299825	9.8e-05	0.00166683
LP_932.8613_707.45	932.861	11.7908	16.2837	TG(56:2)		[M+NH4]+	Both	0.299	0.202455	0.395546	8.25e-09	4.29e-06	0.171155	0.0893837	0.252926	5.44e-05	0.00128154
LP_930.8473_728.25	930.847	12.1375	22.9012	TG(56:3)	TG(18:1/18:1/20:1)	[M+NH4]+	Both	0.226672	0.124941	0.328404	2.05e-05	0.000391209	0.10799	0.0299306	0.186049	0.00694801	0.0377974
LP_924.7993_675.22	924.799	11.2536	26.7548	TG(56:6)	TG(16:0/18:1/22:5)	[M+NH4]+	Both	0.275341	0.13352	0.417162	0.000185161	0.00207975	0.127853	0.0530318	0.202673	0.000906842	0.00838829
LP_948.8946_728.94	948.895	12.1489	21.8394	TG(57:1)		[M+NH4]+	Both	0.194114	0.102048	0.28618	5.28e-05	0.000754334	0.105623	0.0248315	0.186414	0.0106667	0.0476358
LP_946.878_707.53	946.878	11.7922	12.2608	TG(57:2)		[M+NH4]+	Both	0.255746	0.162087	0.349405	2.7e-07	3.4e-05	0.164855	0.0822427	0.247466	0.000115651	0.00177426
LP_944.8622_684.33	944.862	11.4055	13.1369	TG(57:3)		[M+NH4]+	Both	0.337587	0.210309	0.464866	5.5e-07	4.53e-05	0.261805	0.172064	0.351545	3.38e-08	1.06e-05
LP_942.8472_661.7	942.847	11.0283	21.8287	TG(57:4)		[M+NH4]+	Both	0.333843	0.174514	0.493171	5.84e-05	0.000798352	0.190237	0.116619	0.263855	8.21e-07	7.66e-05
LP_940.8325_639.71	940.832	10.6619	22.7237	TG(57:5)		[M+NH4]+	Both	0.363106	0.16365	0.562563	0.000439039	0.00431492	0.141163	0.0695537	0.212773	0.000138931	0.00203227
LP_962.9101_729.07	962.91	12.1512	21.0422	TG(58:1)'		[M+NH4]+	Both	0.221649	0.124642	0.318656	1.3e-05	0.000301921	0.114377	0.0356885	0.193066	0.00460608	0.0281284
LP_960.8935_707.44	960.894	11.7907	13.1438	TG(58:2)		[M+NH4]+	Both	0.305228	0.205016	0.40544	1.36e-08	4.29e-06	0.187642	0.0996623	0.275621	3.97e-05	0.00113427
LP_958.8779_684.07	958.878	11.4011	13.6365	TG(58:3)'		[M+NH4]+	Both	0.293741	0.171093	0.416389	5.19e-06	0.000181454	0.251746	0.166521	0.33697	2.34e-08	1.06e-05
LP_956.8625_661.85	956.862	11.0309	21.7144	TG(58:4)		[M+NH4]+	Both	0.254759	0.126367	0.383151	0.00013519	0.00173539	0.2105	0.13387	0.287129	1.78e-07	2.8e-05
LP_952.8318_698.7	952.832	11.645	25.3277	TG(58:6)		[M+NH4]+	Both	0.123055	0.0352917	0.210818	0.00631664	0.0397317	0.172314	0.0827659	0.261861	0.000197332	0.00264089
LP_974.9101_728.52	974.91	12.142	19.6839	TG(59:2)		[M+NH4]+	Both	0.222601	0.128873	0.316329	6.15e-06	0.00018431	0.116503	0.035116	0.197891	0.00525122	0.0305835
LP_972.8936_708.83	972.894	11.8138	17.0992	TG(59:3)		[M+NH4]+	Both	0.222571	0.125711	0.319432	1.17e-05	0.000286386	0.142093	0.0619913	0.222195	0.000580336	0.00598412
LP_968.8629_662.69	968.863	11.0448	22.7443	TG(59:5)		[M+NH4]+	Both	0.204143	0.0595905	0.348696	0.00595823	0.0378558	0.152433	0.0780059	0.226859	7.73e-05	0.0014517
LP_988.926_728.65	988.926	12.1442	19.3624	TG(60:2)		[M+NH4]+	Both	0.25325	0.156117	0.350383	8.24e-07	4.53e-05	0.135704	0.0556208	0.215788	0.000998181	0.00909936
LP_986.9093_708.86	986.909	11.8143	14.675	TG(60:3)	TG(20:1/18:1/22:1)	[M+NH4]+	Both	0.209656	0.112193	0.307119	3.78e-05	0.000587288	0.142364	0.0547784	0.22995	0.00157601	0.0127091
LP_668.6334_715.73	668.633	11.9289	15.322	CE(18:1)	CE(18:1)	[M+NH4]+	Asian Chinese	0.028157	-0.115957	0.172271	0.699944	0.859892	-0.250298	-0.442267	-0.0583283	0.0108751	0.0481721
LP_718.6488_670.61	718.649	11.1768	15.8831	CE(22:4)	CE(22:4)	[M+NH4]+	Asian Chinese	-0.0478226	-0.163727	0.0680819	0.416127	0.663492	-0.166531	-0.288603	-0.0444592	0.00775649	0.0396653
LN_666.6046_525.99	666.605	8.76655	10.511	Cer(d40:1)	Cer(d18:1/22:0)	[M+FA-H]-	Asian Chinese	0.0555937	-0.0405988	0.151786	0.255221	0.494059	0.119373	0.0311412	0.207605	0.00826824	0.0409506
LN_694.6359_564.86	694.636	9.41432	9.70339	Cer(d42:1)	Cer(d18:1/24:0)	[M+FA-H]-	Asian Chinese	0.0730149	-0.0161473	0.162177	0.107723	0.277696	0.122735	0.0299013	0.215569	0.00983056	0.044891
LN_692.6203_523.56	692.62	8.726	15.5542	Cer(d42:2)	Cer(d18:1/24:1)	[M+FA-H]-	Asian Chinese	0.0349339	-0.0523486	0.122216	0.430203	0.676494	0.12175	0.0274704	0.216031	0.0116449	0.0498273
LP_660.5564_424.06	660.556	7.06762	19.0268	DG(38:5)		[M+NH4]+	Asian Chinese	0.1202	0.0303843	0.210015	0.0090673	0.0530886	0.126097	0.0428397	0.209354	0.00318095	0.0215142
LP_658.5416_391.43	658.542	6.52387	24.1438	DG(38:6)		[M+NH4]+	Asian Chinese	0.0747516	-0.0155913	0.165094	0.104142	0.275725	0.137551	0.0526508	0.222452	0.00163101	0.0129862
LP_804.5534_296.49	804.553	4.94148	19.7809	PC(38:7)		[M+H]+	Asian Chinese	0.0139577	-0.0747954	0.102711	0.756378	0.869766	-0.131129	-0.229333	-0.0329253	0.00913329	0.0423197
LP_692.5597_365.43	692.56	6.09048	14.9189	PC(O-30:0)		[M+H]+	Asian Chinese	-0.0382841	-0.128523	0.0519548	0.40312	0.6552	-0.207249	-0.357294	-0.057205	0.0070357	0.0377974
LP_746.6055_415.06	746.606	6.91759	15.8901	PC(O-34:1)		[M+H]+	Asian Chinese	-0.00469124	-0.0940347	0.0846522	0.917487	0.954661	-0.172175	-0.289197	-0.0551541	0.00413999	0.02553
LP_770.6036_383.56	770.604	6.39272	25.3194	PC(O-36:3)		[M+H]+	Asian Chinese	0.0503247	-0.037974	0.138623	0.261833	0.50072	-0.123114	-0.21243	-0.0337992	0.00715086	0.0377974
LP_690.5438_358.66	690.544	5.97764	18.1042	PC(P-30:0)		[M+H]+	Asian Chinese	-0.0548537	-0.144885	0.0351777	0.230473	0.466133	-0.301738	-0.440714	-0.162763	2.91e-05	0.000916488
LP_716.5584_365.03	716.558	6.08383	15.6097	PC(P-32:1)		[M+H]+	Asian Chinese	-0.0324946	-0.118232	0.0532426	0.455021	0.699776	-0.223632	-0.348939	-0.0983259	0.000538349	0.00564369
LP_740.5578_338.66	740.558	5.6444	25.7698	PC(P-34:3)		[M+H]+	Asian Chinese	-0.0902934	-0.193936	0.0133491	0.0872213	0.249348	-0.211089	-0.306832	-0.115347	2.22e-05	0.000847648
LN_814.5975_419.12	814.597	6.9853	6.46457	PC(P-36:2)		[M+FA-H]-	Asian Chinese	-0.117861	-0.21468	-0.0210421	0.0173873	0.0867987	-0.16678	-0.255316	-0.078244	0.000265618	0.0034807
LN_808.55_333.17	808.55	5.55282	10.0144	PC(P-36:5)		[M+FA-H]-	Asian Chinese	-0.0476187	-0.145638	0.0504003	0.33856	0.581843	-0.112783	-0.196736	-0.02883	0.00872555	0.0422183
LP_818.6026_393.91	818.603	6.56515	17.9829	PC(P-38:3)'		[M+Na]+	Asian Chinese	-0.129501	-0.236255	-0.0227469	0.0177758	0.0873514	-0.152952	-0.253374	-0.0525295	0.00301752	0.0206307
LN_834.5641_349.79	834.564	5.82984	4.62406	PC(P-38:6)		[M+FA-H]-	Asian Chinese	-0.112254	-0.204649	-0.0198579	0.0176065	0.0872005	-0.108273	-0.192222	-0.0243234	0.0117491	0.0499335
LP_816.5895_352.17	816.59	5.86945	16.487	PC(P-40:7)		[M+H]+	Asian Chinese	-0.107059	-0.204108	-0.0100104	0.0308461	0.125988	-0.13789	-0.224994	-0.0507868	0.00207026	0.0155023
LN_714.5075_363.44	714.507	6.05742	6.63003	PE(34:2)		[M-H]-	Asian Chinese	0.107004	0.0251463	0.188862	0.0107656	0.0599252	0.134095	0.0341395	0.234051	0.00881745	0.0422643
LN_738.5071_355.92	738.507	5.93203	8.45102	PE(36:4)	PE(16:0/20:4)	[M-H]-	Asian Chinese	0.0981907	0.0153883	0.180993	0.0204477	0.0974364	0.168336	0.0600746	0.276597	0.00247424	0.0176852
LN_766.5387_400.65	766.539	6.67748	5.81757	PE(38:4)	PE(18:0/20:4)	[M-H]-	Asian Chinese	0.0321097	-0.0542997	0.118519	0.46386	0.703055	0.149137	0.0621078	0.236167	0.000877538	0.00823838
LN_792.5521_401.57	792.552	6.69283	13.0539	PE(40:5)		[M-H]-	Asian Chinese	0.123848	0.031598	0.216097	0.00885608	0.0530521	0.113737	0.0309011	0.196573	0.00737501	0.0380236
LN_790.5384_386.32	790.538	6.43867	5.8626	PE(40:6)	PE(18:0/22:6)	[M-H]-	Asian Chinese	0.112338	0.0140347	0.210641	0.025398	0.108676	0.145034	0.0574271	0.232641	0.00129417	0.0109131
LP_730.5747_465.75	730.575	7.76243	17.7179	PE(P-36:1)		[M+H]+	Asian Chinese	0.0107205	-0.0768461	0.098287	0.809145	0.89991	-0.127874	-0.223434	-0.0323148	0.00898656	0.0422643
LP_661.5286_342.85	661.529	5.7141	18.1853	SM(d31:1)		[M+H]+	Asian Chinese	-0.0781178	-0.167354	0.0111188	0.0857231	0.247339	-0.14467	-0.253042	-0.0362985	0.00915021	0.0423197
LN_721.5505_308.85	721.55	5.14757	8.95593	SM(d32:0)		[M+FA-H]-	Asian Chinese	-0.025336	-0.11819	0.0675181	0.590512	0.788592	-0.186472	-0.328065	-0.0448778	0.0101156	0.0457749
LP_675.5435_290.91	675.543	4.84847	14.804	SM(d32:1)	SM(d16:1/16:0)	[M+H]+	Asian Chinese	-0.0144549	-0.108212	0.079302	0.761017	0.870931	-0.181111	-0.314201	-0.0480213	0.0079073	0.0397895
LP_1406.1409_336.06	1406.14	5.60102	13.1537	SM(d34:1)	SM(d18:1/16:0)	[2M+H]+	Asian Chinese	-0.0680276	-0.165948	0.029893	0.171844	0.384661	-0.15481	-0.25791	-0.0517104	0.00344514	0.0225921
LP_717.5891_355.85	717.589	5.93083	22.139	SM(d35:1)		[M+H]+	Asian Chinese	-0.0530155	-0.146695	0.0406645	0.265194	0.500923	-0.146417	-0.255862	-0.0369727	0.00900385	0.0422643
LP_715.5749_319.63	715.575	5.32718	16.3021	SM(d35:2)		[M+H]+	Asian Chinese	-0.0501028	-0.133225	0.0330193	0.235469	0.473195	-0.173699	-0.302264	-0.0451347	0.00835666	0.0410652
LN_833.6753_495.02	833.675	8.25029	8.18093	SM(d40:0)		[M+FA-H]-	Asian Chinese	0.0936401	-0.0114977	0.198778	0.0804625	0.23323	0.115267	0.0346489	0.195885	0.00530346	0.0306043
LP_811.6678_432.16	811.668	7.20268	16.6451	SM(d42:3)	SM(d18:2/24:1)	[M+H]+	Asian Chinese	-0.0268669	-0.115242	0.0615087	0.548872	0.759569	-0.147512	-0.254414	-0.0406102	0.00709134	0.0377974
LP_827.7008_485.56	827.701	8.09266	22.2949	SM(d43:2)		[M+H]+	Asian Chinese	-0.0332986	-0.094621	0.0280239	0.28495	0.525147	-0.437097	-0.774556	-0.0996385	0.0113996	0.0494026
LP_719.5698_320.84	719.57	5.3474	15.2979	SM(t34:1)		[M+H]+	Asian Chinese	-0.0383292	-0.132443	0.055785	0.422173	0.669742	-0.14913	-0.245856	-0.0524029	0.00268666	0.0187768
LP_842.7234_609.29	842.723	10.1548	23.4773	TG(50:5)	TG(14:0/18:2/18:3)	[M+NH4]+	Asian Chinese	0.144815	0.0373378	0.252292	0.00861807	0.0521227	0.128127	0.0506939	0.205559	0.00130124	0.0109131
LP_898.7843_662.73	898.784	11.0455	20.6033	TG(54:5)	TG(18:1/18:2/18:2)	[M+NH4]+	Asian Chinese	0.129474	-0.00183486	0.260782	0.0532449	0.175346	0.187242	0.108994	0.26549	4.53e-06	0.000316538
LP_896.7697_639.77	896.77	10.6628	29.6007	TG(54:6)	TG(18:1/18:2/18:3)	[M+NH4]+	Asian Chinese	0.131371	-0.0196085	0.28235	0.0876087	0.249348	0.115897	0.0431029	0.188692	0.0019539	0.0149879
LP_920.77_639.43	920.77	10.6571	24.1651	TG(56:8)	TG(16:0/18:2/22:6)	[M+NH4]+	Asian Chinese	0.0995538	-0.038619	0.237727	0.156582	0.366135	0.106002	0.0304061	0.181599	0.00623281	0.0353193
LP_970.878_684.7	970.878	11.4116	15.8946	TG(59:4)		[M+NH4]+	Asian Chinese	0.131312	0.00993877	0.252685	0.034168	0.132371	0.154572	0.0717167	0.237427	0.000303055	0.00389024
LP_984.8928_684.33	984.893	11.4055	23.2355	TG(60:4)		[M+NH4]+	Asian Chinese	0.120077	0.00938458	0.23077	0.0336983	0.131654	0.116318	0.0294815	0.203155	0.00891915	0.0422643
LP_982.8783_663.04	982.878	11.0507	23.2142	TG(60:5)		[M+NH4]+	Asian Chinese	0.17085	0.0389509	0.30275	0.0114866	0.0619414	0.164081	0.0862692	0.241893	4.81e-05	0.0012091
LP_994.8788_675.78	994.879	11.263	27.5215	TG(61:6)		[M+NH4]+	Asian Chinese	0.117583	0.0023294	0.232836	0.0456041	0.159361	0.126824	0.050843	0.202805	0.00118246	0.0103301
LP_735.5634_342.4	735.563	5.70666	16.7441	PC(31:1)		[M+NH4]+	Caucasian	0.111005	0.0344085	0.187602	0.00480003	0.0321194	0.0757975	-0.0756419	0.227237	0.324791	0.500719
LN_776.544_345.55	776.544	5.75918	6.27733	PC(32:1)	PC(16:0/16:1)	[M+FA-H]-	Caucasian	0.114243	0.0351414	0.193344	0.00494246	0.0327243	0.0847702	-0.0533855	0.222926	0.227685	0.398345
LP_784.5835_360.63	784.584	6.01047	20.3504	PC(36:3)	PC(16:0/20:3)	[M+H]+	Caucasian	0.14121	0.0510698	0.23135	0.00235326	0.0176214	0.0360554	-0.0666066	0.138717	0.489335	0.646622
LP_792.5529_386.63	792.553	6.44378	21.6944	PE(40:6)	PE(18:0/22:6)	[M+H]+	Caucasian	0.155636	0.0587654	0.252506	0.0018277	0.0140198	0.103614	0.011715	0.195513	0.0273242	0.0944337
LN_855.6596_433.67	855.66	7.2278	8.73747	SM(d42:3)	SM(d18:2/24:1)	[M+FA-H]-	Caucasian	-0.120803	-0.208341	-0.033264	0.00717017	0.0446538	-0.0559563	-0.147638	0.0357259	0.230153	0.399906
LN_875.6874_452.51	875.687	7.54185	9.24167	SM(t42:1)		[M+FA-H]-	Caucasian	-0.147882	-0.232612	-0.0631509	0.000735569	0.00660961	-0.0805329	-0.166206	0.00513995	0.0652649	0.173948
LP_792.7077_626.85	792.708	10.4475	20.3776	TG(46:2)	TG(12:0/16:1/18:1)	[M+NH4]+	Caucasian	0.121024	0.0411147	0.200934	0.00324458	0.0231914	0.0929193	-0.00381275	0.189651	0.0596418	0.163346
LP_808.7382_668.05	808.738	11.1342	18.0683	TG(47:1)	TG(14:0/15:0/18:1)	[M+NH4]+	Caucasian	0.0979868	0.0262162	0.169757	0.00779418	0.0480641	0.165391	0.0305452	0.300236	0.0164866	0.0644105
LP_816.7078_602.85	816.708	10.0474	20.1865	TG(48:4)	TG(12:0/18:2/18:2)	[M+NH4]+	Caucasian	0.172221	0.0781622	0.266279	0.000407946	0.00413868	0.083333	0.00294157	0.163724	0.042262	0.131034
LP_838.7855_720.37	838.785	12.0062	19.7959	TG(49:0)	TG(16:0/16:0/17:0)	[M+NH4]+	Caucasian	0.122418	0.0421203	0.202715	0.00305152	0.0223187	0.129539	0.0268176	0.232261	0.0137216	0.0564111
LP_866.8169_735.71	866.817	12.2619	27.2904	TG(51:0)	TG(18:0/16:0/17:0)	[M+NH4]+	Caucasian	0.149928	0.0651052	0.234751	0.000632489	0.00585052	0.078845	-0.0129146	0.170605	0.0917378	0.218572
LP_868.7391_613.68	868.739	10.2279	24.8186	TG(52:6)	TG(16:1/18:2/18:3)	[M+NH4]+	Caucasian	0.163812	0.0648011	0.262822	0.00134346	0.0108694	0.080581	-0.000542393	0.161704	0.0515362	0.148698
LP_906.8482_740.99	906.848	12.3498	24.6387	TG(54:1)	TG(18:0/18:0/18:1)	[M+NH4]+	Caucasian	0.2217	0.119485	0.323915	3.29e-05	0.000530288	0.0621344	-0.0149746	0.139244	0.113629	0.249033
LP_906.8468_681.99	906.847	11.3664	19.1577	TG(54:1)'		[M+NH4]+	Caucasian	0.178957	0.096708	0.261206	3.12e-05	0.000524355	0.0929151	0.000113567	0.185717	0.0497231	0.144795
LP_958.8793_740.42	958.879	12.3404	28.2133	TG(58:3)	TG(18:1/18:2/22:0)	[M+NH4]+	Caucasian	0.133017	0.0352489	0.230785	0.00800549	0.0488879	0.0707322	-0.00816558	0.14963	0.0786067	0.19466
LP_901.7254_652.19	901.725	10.8698	15.6012	unknown			Asian Chinese	0.11231	0.0188218	0.205798	0.0188881	0.092098	0.160194	0.0608492	0.259539	0.00171374	0.0133079
LN_808.6137_565.18	808.614	9.41973	8.63644	unknown			Asian Chinese	0.104869	0.00222753	0.207511	0.0452932	0.159159	0.109828	0.0305601	0.189096	0.00686471	0.0377974
LP_924.8006_638.38	924.801	10.6397	20.8806	unknown			Asian Chinese	0.139273	0.00101707	0.277528	0.0483601	0.165318	0.104394	0.0240475	0.184741	0.0111502	0.0490454
LP_536.438_558.95	536.438	9.31583	19.2391	unknown			Asian Chinese	-0.132667	-0.231909	-0.0334245	0.00914334	0.0530886	-0.174157	-0.256698	-0.0916163	4.7578e-05	0.0012091
LP_756.5894_387.1	756.589	6.45159	24.8996	unknown			Asian Chinese	-0.102244	-0.200377	-0.00411093	0.0412587	0.150609	-0.178628	-0.269703	-0.087554	0.00014971	0.00211263
LP_568.4274_230.27	568.427	3.83786	10.2706	unknown			Asian Chinese	-0.0556714	-0.148647	0.0373038	0.238564	0.474739	-0.189245	-0.281101	-0.0973887	7.03071e-05	0.0014517
LP_536.438_504.2	536.438	8.40329	13.8181	unknown			Asian Chinese	-0.0391581	-0.136456	0.0581403	0.427662	0.674184	-0.206324	-0.318097	-0.0945517	0.00034904	0.00422204
LN_869.6783_455.69	869.678	7.59487	12.8463	unknown			Asian Chinese	-0.0823517	-0.168521	0.00381797	0.0609039	0.19059	-0.209586	-0.351933	-0.0672394	0.00411395	0.02553
LP_776.58_338.34	776.58	5.63904	13.1733	unknown			Asian Chinese	0.0400335	-0.0502917	0.130359	0.38248	0.633105	-0.215211	-0.336884	-0.093538	0.000601414	0.00610144
LP_893.8359_735.23	893.836	12.2539	27.3769	unknown			Caucasian	0.210205	0.116032	0.304377	1.98774e-05	0.000390715	0.0878318	0.00455929	0.171104	0.0388168	0.122246
LP_933.8665_739.69	933.867	12.3281	28.4868	unknown			Caucasian	0.150055	0.0572969	0.242813	0.00170312	0.0133907	0.0833266	0.00185981	0.164793	0.0450433	0.136213
LP_802.5932_348.16	802.593	5.8026	17.0506	unknown			Caucasian	-0.164086	-0.262687	-0.0654857	0.00126145	0.0105793	-0.110965	-0.213957	-0.00797225	0.0348585	0.112568

## Sheet: Table S7
Table S7: Metabolites associated with FPG and/or %VATTBF in Caucasian analysed by multiple linear regression adjusted for gender, age and BMI (BH-corrected p<0.05). The list of metabolites is ordered by the variable importance in ramdon forest, and the top 100 variables (from unknown X160_HP_241.0719_12.18 to unknown LP_802.5932_348.16) were selected for sample restratification.
			FPG					%VATTBF
MS1	MS2	Marker of	beta-coefficient	CI 2.5%	CI 97.5%	raw p	BH-corrected p	beta-coefficient	CI 2.5%	CI 97.5%	raw p	BH-corrected p	Importance
X160_HP_241.0719_12.18		FPG	0.5257	0.402479	0.648921	2.40692e-14	2.97101e-12	0.108346	0.0101877	0.206505	0.0307457	0.37031	4.53972
TG(56:6)	TG(16:0/18:1/22:5)	Both	0.442546	0.227763	0.657328	7.54273e-05	0.0119428	0.275341	0.13352	0.417162	0.000185161	0.00207975	2.45043
TG(52:3)	TG(16:0/18:1/18:2)	%VATTBF	0.307579	0.103593	0.511566	0.00337044	0.0517075	0.334758	0.208382	0.461134	5.67313e-07	4.53305e-05	1.96179
TG(55:1)		%VATTBF	0.10664	-0.0236558	0.236937	0.107942	0.327748	0.144978	0.0610014	0.228955	0.000835446	0.00740134	1.79998
TG(58:3)'		Both	0.32731	0.134635	0.519985	0.000999892	0.0346362	0.293741	0.171093	0.416389	5.19263e-06	0.000181454	1.65805
PC(36:5)''		FPG	0.232541	0.0864201	0.378662	0.00200603	0.039431	0.0564992	-0.0423665	0.155365	0.260554	0.50072	1.63148
TG(57:3)		%VATTBF	0.278907	0.0722693	0.485546	0.00849452	0.0861783	0.337587	0.210309	0.464866	5.49921e-07	4.53305e-05	1.58778
TG(56:1)		Both	0.216763	0.0857373	0.347789	0.00133913	0.0348947	0.234239	0.153872	0.314605	4.83492e-08	1.01372e-05	1.56698
TG(50:2)	TG(16:0/16:1/18:1)	%VATTBF	0.184864	0.0488858	0.320842	0.00804028	0.0840412	0.216488	0.131913	0.301063	1.25485e-06	5.262e-05	1.48499
TG(51:1)	TG(16:0/17:0/18:1)	%VATTBF	0.149945	0.0102414	0.289649	0.0355871	0.181986	0.201726	0.113864	0.289589	1.18379e-05	0.000286386	1.45346
LP_933.8665_739.69		Both	0.233974	0.0928402	0.375107	0.00130923	0.0348947	0.150055	0.0572969	0.242813	0.00170312	0.0133907	1.43644
X165_HN_88.014_12.55		FPG	0.196692	0.0725433	0.320841	0.0020942	0.0472001	0.0794261	-0.00448382	0.163336	0.0633855	0.471121	1.40969
TG(50:3)	TG(16:0/16:1/18:2)	%VATTBF	0.210626	0.0630273	0.358225	0.00545749	0.0661824	0.239666	0.148332	0.331	7.08898e-07	4.53305e-05	1.36381
LP_893.8359_735.23		%VATTBF	0.17456	0.0259739	0.323147	0.0216167	0.140174	0.210205	0.116032	0.304377	1.98774e-05	0.000390715	1.34089
TG(50:1)	TG(16:0/16:0/18:1)	%VATTBF	0.116424	-0.0325964	0.265444	0.124768	0.350353	0.155195	0.0568751	0.253514	0.00218402	0.0165512	1.31663
TG(53:2)	TG(17:0/18:1/18:1)	%VATTBF	0.224066	0.059407	0.388726	0.00798269	0.0840412	0.243111	0.139976	0.346245	7.1291e-06	0.000194965	1.31609
TG(55:2)		%VATTBF	0.191753	0.0570772	0.326429	0.00556061	0.0661824	0.233982	0.151268	0.316697	1.0876e-07	1.71025e-05	1.29393
TG(57:2)		Both	0.271293	0.121695	0.42089	0.000458073	0.0314809	0.255746	0.162087	0.349405	2.70102e-07	3.39789e-05	1.24753
TG(58:2)		Both	0.277655	0.113661	0.44165	0.00103836	0.0346362	0.305228	0.205016	0.40544	1.36381e-08	4.2892e-06	1.20805
TG(48:1)	TG(14:0/16:0/18:1)	%VATTBF	0.099897	-0.0202873	0.220081	0.102608	0.326163	0.145727	0.0676601	0.223794	0.000317203	0.00332534	1.18031
TG(54:2)	TG(18:0/18:1/18:1)	Both	0.235853	0.0958121	0.375893	0.00110131	0.0346362	0.205836	0.115325	0.296347	1.41445e-05	0.000312934	1.17802
TG(52:5)	TG(16:0/18:2/18:3)	%VATTBF	0.216289	-0.0152551	0.447832	0.0669036	0.265731	0.262311	0.114127	0.410494	0.000621225	0.0058321	1.13871
TG(52:4)	TG(16:0/18:2/18:2)	%VATTBF	0.305186	0.0509551	0.559417	0.0189644	0.129659	0.359511	0.199499	0.519522	1.76626e-05	0.000370325	1.12706
TG(53:3)	TG(17:0/18:1/18:2)	Both	0.26825	0.0979992	0.438501	0.00221642	0.0422463	0.26074	0.153818	0.367662	3.58673e-06	0.000141003	1.11882
TG(54:1)'		%VATTBF	0.118789	-0.00950162	0.24708	0.0693008	0.265731	0.178957	0.096708	0.261206	3.11527e-05	0.000524355	1.10513
TG(57:1)		%VATTBF	0.191965	0.0478874	0.336042	0.00935906	0.0919708	0.194114	0.102048	0.28618	5.27674e-05	0.000754334	1.10223
PE(34:1)		%VATTBF	0.031487	-0.078373	0.141347	0.572026	0.766275	0.113136	0.039816	0.186456	0.00272346	0.0201536	1.08568
Erythronic acid	M-H-	FPG	0.177528	0.0691105	0.285945	0.0014911	0.0364076	0.069894	-0.00342347	0.143211	0.0615468	0.471121	1.06709
TG(53:1)		%VATTBF	0.0964434	-0.0233323	0.216219	0.113715	0.334237	0.146424	0.0685775	0.22427	0.000286627	0.00310842	0.99622
TG(49:2)	TG(15:0/16:0/18:2)	%VATTBF	0.117774	-0.0143454	0.249894	0.0802143	0.28997	0.162727	0.0791247	0.24633	0.000178565	0.00204213	0.989006
DG(38:6)		FPG	0.251106	0.118362	0.38385	0.000263471	0.0265139	0.0747516	-0.0155913	0.165094	0.104142	0.275725	0.981628
TG(51:4)	TG(15:0/18:2/18:2)	%VATTBF	0.133895	-0.0692304	0.337021	0.194753	0.435197	0.250436	0.122727	0.378145	0.000160502	0.00190482	0.980871
TG(52:1)	TG(16:0/18:0/18:1)	%VATTBF	0.136012	0.00328952	0.268734	0.0446539	0.206524	0.14756	0.0602847	0.234836	0.00105934	0.0090044	0.980218
DG(34:2)	DG(16:0/18:2)	%VATTBF	0.220302	0.0699135	0.370691	0.004365	0.0563873	0.239448	0.145944	0.332952	1.24252e-06	5.262e-05	0.972216
TG(49:0)	TG(16:0/16:0/17:0)	%VATTBF	0.0739963	-0.0445921	0.192585	0.219535	0.46426	0.122418	0.0421203	0.202715	0.00305152	0.0223187	0.965281
TG(48:2)	TG(14:0/16:0/18:2)	%VATTBF	0.119976	-0.00279369	0.242747	0.0553762	0.241886	0.158967	0.081438	0.236495	8.22874e-05	0.00110125	0.962194
TG(59:3)		Both	0.234214	0.0812742	0.387154	0.0029177	0.0483995	0.222571	0.125711	0.319432	1.16528e-05	0.000286386	0.94094
TG(49:1)	TG(15:0/16:0/18:1)	%VATTBF	0.093576	-0.0369699	0.224122	0.158749	0.385534	0.155305	0.0717383	0.238871	0.000336256	0.00346729	0.899772
PE(P-36:4)	PE(P-16:0/20:4)	FPG	0.371013	0.190869	0.551156	7.59479e-05	0.0119428	0.0598362	-0.0650221	0.184695	0.34512	0.591501	0.891589
TG(47:1)	TG(14:0/15:0/18:1)	%VATTBF	0.064254	-0.0463976	0.174906	0.25305	0.500529	0.0979868	0.0262162	0.169757	0.00779418	0.0480641	0.888881
TG(52:2)	TG(16:0/18:1/18:1)	%VATTBF	0.224639	0.0538328	0.395444	0.0102929	0.0952092	0.253769	0.146366	0.361171	6.8055e-06	0.000194575	0.853427
TG(53:5)	TG(17:0/18:2/18:3)	%VATTBF	0.149616	-0.0373981	0.336631	0.116036	0.336124	0.174519	0.0534741	0.295564	0.00501526	0.0328604	0.807312
PC(38:4)'	PC(18:0/20:4)	FPG	0.202239	0.0772808	0.327197	0.00168878	0.035408	0.0321856	-0.0526666	0.117038	0.454651	0.699776	0.770927
TG(51:3)	TG(15:0/18:1/18:2)	%VATTBF	0.229653	0.0569297	0.402376	0.00950414	0.0919708	0.237179	0.128065	0.346293	3.1678e-05	0.000524355	0.751976
TG(55:3)'		Both	0.239722	0.0827164	0.396727	0.00300092	0.0483995	0.210547	0.110172	0.310922	5.73606e-05	0.000798352	0.747982
LP_739.5445_394.48		FPG	0.238744	0.0838884	0.3936	0.00273799	0.0478388	-0.0126285	-0.117741	0.0924837	0.812637	0.89991	0.746231
TG(59:2)		Both	0.258465	0.111145	0.405786	0.00068774	0.0346362	0.222601	0.128873	0.316329	6.1452e-06	0.00018431	0.723073
TG(51:2)	TG(16:0/17:1/18:1)	%VATTBF	0.181798	0.0258715	0.337724	0.02261	0.141536	0.228387	0.131175	0.325599	7.61167e-06	0.000199489	0.713317
TG(58:1)'		%VATTBF	0.197547	0.0445401	0.350553	0.0117401	0.102563	0.221649	0.124642	0.318656	1.296e-05	0.000301921	0.702843
TG(49:3)	TG(15:0/16:1/18:2)	%VATTBF	0.114707	-0.0221166	0.25153	0.0997085	0.324957	0.153271	0.0662186	0.240323	0.000662787	0.00604193	0.695647
DG(38:5)		FPG	0.287715	0.155657	0.419773	3.00267e-05	0.0119428	0.1202	0.0303843	0.210015	0.0090673	0.0530886	0.689157
TG(56:2)		Both	0.264427	0.105347	0.423507	0.00127207	0.0348947	0.299	0.202455	0.395546	8.25479e-09	4.2892e-06	0.628544
TG(55:3)		%VATTBF	0.200924	0.0441161	0.357733	0.0123772	0.103752	0.233543	0.135734	0.331352	5.51953e-06	0.000182726	0.578934
DG(36:2)	DG(18:1/18:1)	Both	0.2697	0.119928	0.419472	0.000500492	0.0314809	0.243533	0.149071	0.337995	1.06694e-06	5.16234e-05	0.560423
TG(56:3)	TG(18:1/18:1/20:1)	Both	0.263117	0.103883	0.422352	0.00135637	0.0348947	0.226672	0.124941	0.328404	2.05245e-05	0.000391209	0.546163
TG(50:4)	TG(14:0/18:2/18:2)	%VATTBF	0.165605	-0.0114154	0.342625	0.0665009	0.265731	0.236524	0.125568	0.34748	4.4044e-05	0.000644271	0.540295
TG(53:2)'		%VATTBF	0.118268	-0.00784351	0.24438	0.0658451	0.265491	0.157783	0.0780072	0.237558	0.000141747	0.00178318	0.53379
TG(51:0)	TG(18:0/16:0/17:0)	%VATTBF	0.109376	-0.020451	0.239202	0.0980701	0.324316	0.149928	0.0651052	0.234751	0.000632489	0.00585052	0.527751
TG(60:2)		Both	0.26364	0.109254	0.418027	0.000942416	0.0346362	0.25325	0.156117	0.350383	8.23721e-07	4.53305e-05	0.519002
PC(O-36:4)	PC(O-16:0/20:4)	FPG	0.243417	0.104338	0.382497	0.000707853	0.0346362	0.00313568	-0.0925624	0.0988338	0.948453	0.975784	0.516467
TG(54:1)	TG(18:0/18:0/18:1)	%VATTBF	0.207855	0.0487448	0.366966	0.010803	0.0970723	0.2217	0.119485	0.323915	3.28796e-05	0.000530288	0.516375
TG(58:3)	TG(18:1/18:2/22:0)	Both	0.248829	0.101593	0.396064	0.00105968	0.0346362	0.133017	0.0352489	0.230785	0.0080055	0.0488879	0.49128
TG(48:3)	TG(12:0/18:1/18:2)	%VATTBF	0.128507	-0.010353	0.267367	0.0694477	0.265731	0.158959	0.0704477	0.24747	0.000520576	0.00496125	0.466073
TG(54:3)	TG(18:0/18:1/18:2)	Both	0.267998	0.0925055	0.443491	0.00299576	0.0483995	0.244024	0.132031	0.356016	3.03898e-05	0.000524355	0.438109
DG(34:1)	DG(16:0/18:1)	%VATTBF	0.180164	0.0376328	0.322694	0.0135829	0.105477	0.198528	0.108395	0.288661	2.518e-05	0.000452521	0.421692
TG(46:2)	TG(12:0/16:1/18:1)	%VATTBF	0.0877351	-0.0354125	0.210883	0.161285	0.385736	0.121024	0.0411147	0.200934	0.00324458	0.0231914	0.421454
PE(40:6)	PE(18:0/22:6)	%VATTBF	0.187302	0.0432982	0.331305	0.0111438	0.098725	0.155636	0.0587654	0.252506	0.0018277	0.0140198	0.413905
TG(53:4)	TG(17:1/18:1/18:2)	%VATTBF	0.252327	0.0663961	0.438258	0.00815026	0.0840412	0.260948	0.143312	0.378584	2.22165e-05	0.000411005	0.40887
LP_883.684_344.19		FPG	0.20117	0.0831064	0.319234	0.000966258	0.0346362	0.0386128	-0.0432334	0.120459	0.35266	0.599522	0.398115
PE(36:1)		%VATTBF	0.0505933	-0.0652042	0.166391	0.389353	0.620007	0.147784	0.068952	0.226616	0.000299717	0.00319529	0.391826
PE(P-38:4)	PE(P-18:0/20:4)	FPG	0.296807	0.154804	0.438811	6.00539e-05	0.0119428	0.0190553	-0.079951	0.118062	0.704205	0.861284	0.375507
PC(36:4)'	PC(16:0/20:4)	FPG	0.230329	0.107542	0.353117	0.000295067	0.0265139	0.0707957	-0.0131996	0.154791	0.0978991	0.266467	0.367877
PE(P-38:5)	PE(P-18:1/20:4)	FPG	0.266501	0.11918	0.413822	0.000472666	0.0314809	0.00890857	-0.0925672	0.110384	0.86249	0.926346	0.286393
TG(59:5)		%VATTBF	0.216953	-0.00470737	0.438613	0.0550028	0.241886	0.204143	0.0595905	0.348696	0.00595822	0.0378558	0.238552
PE(P-36:1)		FPG	0.251602	0.126373	0.376831	0.000111205	0.0139896	0.0107205	-0.0768461	0.098287	0.809145	0.89991	0.213386
PC(O-38:5)		FPG	0.21996	0.0777734	0.362146	0.0026502	0.0476278	-0.024032	-0.120382	0.0723182	0.622776	0.8144	0.166151
LP_869.6727_344.17		FPG	0.196448	0.0758135	0.317082	0.00158365	0.0348947	0.0450057	-0.0375997	0.127611	0.283345	0.524188	0.164335
TG(57:4)		%VATTBF	0.318404	0.0670528	0.569755	0.0133855	0.105477	0.333843	0.174514	0.493171	5.8385e-05	0.000798352	0.158231
DG(36:3)	DG(18:1/18:2)	%VATTBF	0.240377	0.0517201	0.429034	0.0128659	0.103752	0.245832	0.125504	0.36616	8.70358e-05	0.00114053	0.116827
DG(34:3)		%VATTBF	0.175146	0.0329469	0.317346	0.01612	0.115221	0.166727	0.0753077	0.258147	0.000429111	0.0042843	0.115182
TG(58:6)		Both	0.215807	0.0833027	0.348311	0.00158141	0.0348947	0.123055	0.0352917	0.210818	0.00631664	0.0397317	0.093129
TG(60:3)	TG(20:1/18:1/22:1)	Both	0.247572	0.0958612	0.399282	0.00154922	0.0348947	0.209656	0.112193	0.307119	3.78318e-05	0.000587288	0.0879462
PC(P-34:2)	PC(P-16:0/18:2)	%VATTBF	-0.0340981	-0.179955	0.111759	0.644807	0.814425	-0.142204	-0.23968	-0.0447278	0.00453395	0.0306651	0.0877813
LP_796.6117_373.29		FPG	0.202342	0.0766163	0.328068	0.00178955	0.0363105	0.0311973	-0.0543016	0.116696	0.47196	0.709365	0.0698331
PC(32:1)	PC(16:0/16:1)	%VATTBF	-0.00166748	-0.124301	0.120966	0.978602	0.996088	0.114243	0.0351414	0.193344	0.00494246	0.0327243	0.0295102
DG(38:2)		Both	0.231367	0.0824445	0.380289	0.00254336	0.0470521	0.241172	0.148477	0.333867	8.64811e-07	4.53305e-05	0.00659401
TG(48:4)	TG(12:0/18:2/18:2)	%VATTBF	0.128165	-0.019851	0.276181	0.089165	0.308747	0.172221	0.0781622	0.266279	0.000407946	0.00413868	-0.0108638
PC(38:3)	PC(18:0/20:3)	%VATTBF	0.0428236	-0.113666	0.199313	0.58951	0.781376	0.149896	0.0483474	0.251445	0.00409156	0.0289167	-0.0191786
PE(36:2)	PE(18:0/18:2)	%VATTBF	0.0407158	-0.0931815	0.174613	0.548855	0.752134	0.1407	0.0531329	0.228267	0.00182619	0.0140198	-0.0416526
TG(58:4)		%VATTBF	0.203205	0.00156589	0.404844	0.0482694	0.216868	0.254759	0.126367	0.383151	0.00013519	0.00173539	-0.0730461
PC(P-34:1)		%VATTBF	-0.0224156	-0.155977	0.111146	0.740642	0.875394	-0.126638	-0.212783	-0.0404923	0.00424217	0.0293223	-0.15286
TG(57:5)		%VATTBF	0.271172	-0.0425669	0.584912	0.0897381	0.308747	0.363106	0.16365	0.562563	0.000439039	0.00431493	-0.171568
SM(d42:3)	SM(d18:2/24:1)	%VATTBF	-0.116298	-0.251431	0.0188353	0.0911097	0.311457	-0.120803	-0.208341	-0.033264	0.00717017	0.0446538	-0.205217
DG(36:4)	DG(18:2/18:2)	%VATTBF	0.152029	-0.045427	0.349485	0.130283	0.356399	0.194558	0.0666327	0.322484	0.00312107	0.022565	-0.266455
PC(31:1)		%VATTBF	0.0351137	-0.0840448	0.154272	0.561265	0.760484	0.111005	0.0344085	0.187602	0.00480003	0.0321194	-0.279221
DG(38:3)		%VATTBF	0.250984	0.0405208	0.461448	0.0197494	0.130762	0.244912	0.109343	0.38048	0.00048366	0.00468034	-0.289412
SM(t42:1)		%VATTBF	-0.0960618	-0.229263	0.0371391	0.156239	0.385534	-0.147882	-0.232612	-0.0631509	0.000735569	0.00660961	-0.459377
TG(54:4)	TG(18:1/18:1/18:2)	%VATTBF	0.231261	0.00776158	0.454761	0.0426504	0.202985	0.213582	0.0686486	0.358515	0.00415171	0.0290158	-0.505588
SM(d36:0)		%VATTBF	0.027466	-0.104966	0.159898	0.68254	0.843453	0.1259	0.0397996	0.212	0.00444369	0.0303813	-0.52586
LP_802.5932_348.16		%VATTBF	-0.0518869	-0.207232	0.103458	0.510284	0.721278	-0.164086	-0.262687	-0.0654857	0.00126145	0.0105793	-0.666157
Cer(d40:0)		%VATTBF	0.217632	0.0704579	0.364806	0.00401817	0.056165	0.159276	0.0629774	0.255574	0.00134787	0.0108694	-0.682915
PC(36:3)	PC(16:0/20:3)	%VATTBF	0.112425	-0.0238749	0.248726	0.105242	0.326163	0.14121	0.0510698	0.23135	0.00235326	0.0176214	-0.757427
TG(52:6)	TG(16:1/18:2/18:3)	%VATTBF	0.0744165	-0.0813284	0.230161	0.346633	0.575991	0.163812	0.0648011	0.262822	0.00134346	0.0108694	-1.17354
Hexose A(glucose)	M+Cl-	FPG	0.31039	0.208853	0.411928	1.12812e-08	5.46473e-07	0.0482719	-0.0267067	0.123251	0.205281	0.69135	NA
Hexose B(glucose)	M+Cl-	FPG	0.328352	0.212914	0.443791	8.82923e-08	2.8744e-06	0.0866456	0.00362251	0.169669	0.0409232	0.390871	NA

## Sheet: Table S8
Table S8: Metabolites associated with FPG and/or %VATTBF in Asian Chinese analysed by multiple linear regression adjusted for gender, age and BMI (BH-corrected p<0.05). The list of metabolites is ordered by the variable importance in ramdon forest, and the top 100 variables (from unknown X160_HP_241.0719_12.18 to PE(P-36:1)) were selected for sample restratification.
			FPG					%VATTBF
MS1	MS2	Marker of	beta-coefficient	CI 2.5%	CI 97.5%	raw p	BH-corrected p	beta-coefficient	CI 2.5%	CI 97.5%	raw p	BH-corrected p	Importance
X160_HP_241.0719_12.18		FPG	0.224676	0.118068	0.331285	4.84458e-05	0.00177433	0.0141502	-0.0689686	0.0972691	0.737408	0.909625	3.69165
Hexose C		FPG	0.294982	0.171586	0.418379	4.61377e-06	0.00030102	0.0040365	-0.0931625	0.101236	0.934805	0.992384	2.84517
SM(d40:1)'		FPG	-0.200559	-0.340246	-0.0608722	0.00511796	0.0287428	-0.130953	-0.236501	-0.025404	0.0152983	0.0616835	2.61347
TG(59:2)		Both	0.224981	0.118833	0.33113	4.40412e-05	0.000675656	0.116503	0.035116	0.197891	0.00525122	0.0305835	2.40022
TG(59:3)		Both	0.26639	0.16281	0.369971	9.15508e-07	5.76645e-05	0.142093	0.0619913	0.222195	0.000580336	0.00598412	2.3499
TG(56:3)	TG(18:1/18:1/20:1)	Both	0.260539	0.161049	0.360029	5.94329e-07	5.76645e-05	0.10799	0.0299306	0.186049	0.00694801	0.0377974	2.29834
TG(54:3)	TG(18:0/18:1/18:2)	Both	0.301694	0.182235	0.421153	1.39489e-06	7.3869e-05	0.160428	0.0680941	0.252762	0.000746103	0.00733279	2.10133
TG(60:3)	TG(20:1/18:1/22:1)	Both	0.245656	0.130863	0.36045	3.73987e-05	0.000596459	0.142364	0.0547784	0.22995	0.00157601	0.0127091	2.05547
TG(60:2)		Both	0.232144	0.127258	0.33703	2.06345e-05	0.000432636	0.135704	0.0556208	0.215788	0.000998181	0.00909936	1.9681
PC(P-34:1)		%VATTBF	-0.176121	-0.33194	-0.0203026	0.0269447	0.10795	-0.253415	-0.366106	-0.140723	1.54252e-05	0.000698297	1.95505
SM(d42:3)	SM(d18:2/24:1)	Both	-0.226827	-0.368585	-0.0850691	0.00185563	0.0131145	-0.147512	-0.254414	-0.0406102	0.00709134	0.0377974	1.92791
TG(54:4)	TG(18:1/18:1/18:2)	Both	0.281112	0.178265	0.38396	2.02333e-07	5.76645e-05	0.163176	0.0838339	0.242518	7.23156e-05	0.0014517	1.77118
LN_853.6434_394.8		FPG	-0.216212	-0.340814	-0.0916098	0.00075725	0.00700457	-0.091282	-0.186655	0.0040908	0.0605624	0.163493	1.74556
TG(59:5)		Both	0.26184	0.165281	0.3584	2.48494e-07	5.76645e-05	0.152433	0.0780059	0.226859	7.72612e-05	0.0014517	1.6595
TG(55:3)'		Both	0.270688	0.157089	0.384287	4.93176e-06	0.000206805	0.144036	0.0565447	0.231527	0.00137513	0.0112332	1.6475
LN_923.6473_433.94		FPG	-0.275309	-0.394515	-0.156102	9.24618e-06	0.000276945	-0.0919293	-0.185163	0.00130467	0.0532604	0.151587	1.64697
TG(53:4)	TG(17:1/18:1/18:2)	Both	0.259818	0.154003	0.365633	2.61152e-06	0.000126357	0.179771	0.0997956	0.259747	1.55424e-05	0.000698297	1.64664
TG(56:2)		Both	0.221622	0.112283	0.330962	9.08691e-05	0.00119076	0.171155	0.0893837	0.252926	5.43557e-05	0.00128154	1.59823
TG(59:4)		Both	0.205902	0.0955945	0.316209	0.000300507	0.00337533	0.154572	0.0717167	0.237427	0.000303055	0.00389024	1.58961
TG(54:5)	TG(18:1/18:2/18:2)	Both	0.277094	0.174035	0.380152	3.08935e-07	5.76645e-05	0.187242	0.108994	0.26549	4.52916e-06	0.000316538	1.58361
TG(58:1)	TG(16:0/18:1/24:0)	FPG	0.229559	0.122258	0.336861	3.75764e-05	0.000596459	0.0621468	-0.0214827	0.145776	0.144363	0.295779	1.56359
LP_802.5932_348.16		FPG	-0.204116	-0.339215	-0.0690176	0.0032528	0.0196732	-0.110965	-0.213957	-0.00797225	0.0348585	0.112568	1.54132
TG(58:3)'		Both	0.256106	0.138568	0.373645	2.73211e-05	0.000537029	0.251746	0.166521	0.33697	2.34182e-08	1.0617e-05	1.5126
TG(53:3)	TG(17:0/18:1/18:2)	Both	0.250797	0.14105	0.360543	1.13483e-05	0.00031035	0.170395	0.087404	0.253387	7.42757e-05	0.0014517	1.46447
TG(57:1)		%VATTBF	0.131477	0.0235171	0.239437	0.0172539	0.0747157	0.105623	0.0248315	0.186414	0.0106667	0.0476358	1.4595
TG(60:5)		Both	0.263126	0.161348	0.364903	8.09024e-07	5.76645e-05	0.164081	0.0862692	0.241893	4.80565e-05	0.0012091	1.42229
TG(54:6)	TG(18:1/18:2/18:3)	Both	0.223337	0.12891	0.317765	5.74576e-06	0.000212593	0.115897	0.0431029	0.188692	0.0019539	0.0149879	1.40004
TG(53:2)	TG(17:0/18:1/18:1)	Both	0.251315	0.133806	0.368825	3.77904e-05	0.000596459	0.147848	0.0582219	0.237474	0.00134545	0.0111354	1.37025
TG(54:2)	TG(18:0/18:1/18:1)	Both	0.200767	0.090386	0.311148	0.000422996	0.00429136	0.145949	0.0630832	0.228815	0.000633478	0.00632473	1.34975
TG(52:2)	TG(16:0/18:1/18:1)	Both	0.215617	0.089087	0.342147	0.00093558	0.00806137	0.194041	0.100249	0.287833	6.5744e-05	0.0014517	1.33646
TG(60:4)		Both	0.166761	0.0512555	0.282267	0.00488161	0.0276625	0.116318	0.0294815	0.203155	0.00891915	0.0422643	1.3124
TG(58:2)		Both	0.188444	0.0689002	0.307987	0.00215966	0.0141503	0.187642	0.0996623	0.275621	3.96723e-05	0.00113427	1.27728
DG(36:3)	DG(18:1/18:2)	Both	0.24744	0.15165	0.34323	8.25194e-07	5.76645e-05	0.153283	0.0799968	0.226568	5.50104e-05	0.00128154	1.25459
TG(52:5)	TG(16:0/18:2/18:3)	Both	0.232116	0.136482	0.32775	3.35097e-06	0.000150554	0.153119	0.0805195	0.225719	4.79049e-05	0.0012091	1.24051
TG(58:3)	TG(18:1/18:2/22:0)	FPG	0.207099	0.105178	0.309021	8.74157e-05	0.00116988	0.0707322	-0.00816558	0.14963	0.0786067	0.19466	1.22034
SM(d40:3)		FPG	-0.261826	-0.418938	-0.104714	0.00120294	0.00995589	-0.04182	-0.162647	0.0790075	0.495647	0.651263	1.19548
TG(52:3)	TG(16:0/18:1/18:2)	Both	0.256204	0.145669	0.366739	8.61369e-06	0.000270901	0.214911	0.13314	0.296681	5.46227e-07	6.87154e-05	1.17875
TG(57:5)		Both	0.212536	0.117975	0.307097	1.55422e-05	0.000349145	0.141163	0.0695537	0.212773	0.000138931	0.00203227	1.16679
TG(51:3)	TG(15:0/18:1/18:2)	Both	0.232683	0.124801	0.340565	3.2663e-05	0.000596459	0.178031	0.097135	0.258927	2.29094e-05	0.000847648	1.12053
SM(d42:2)	SM(d18:1/24:1)	FPG	-0.188854	-0.304941	-0.0727665	0.00156103	0.0114402	-0.027733	-0.116956	0.0614898	0.54056	0.680025	1.10212
TG(52:1)	TG(16:0/18:0/18:1)	%VATTBF	0.12344	0.00507742	0.241803	0.0410367	0.137298	0.12126	0.0330566	0.209464	0.00730213	0.0380236	1.08812
LP_933.8665_739.69		FPG	0.215232	0.109748	0.320715	8.18812e-05	0.00114452	0.0833266	0.00185981	0.164793	0.0450433	0.136213	1.05139
SM(d36:2)	SM(d18:2/18:0)	FPG	-0.204272	-0.328464	-0.0800796	0.00138795	0.0110509	-0.0224775	-0.11914	0.0741852	0.64701	0.775505	1.02895
L-Acetylcarnitine		FPG	-0.20358	-0.315217	-0.0919426	0.000409035	0.0119847	-0.0972609	-0.182175	-0.0123464	0.0249949	0.332856	0.993096
DG(36:2)	DG(18:1/18:1)	Both	0.229298	0.127803	0.330793	1.41124e-05	0.000341412	0.123733	0.0457614	0.201704	0.00202018	0.0153095	0.972671
LP_961.8984_748.8		FPG	0.23985	0.127677	0.352023	3.79306e-05	0.000596459	0.064232	-0.0232196	0.151684	0.149058	0.301471	0.963451
TG(57:4)		Both	0.218344	0.118394	0.318294	2.61015e-05	0.000529607	0.190237	0.116619	0.263855	8.20701e-07	7.65827e-05	0.961659
TG(57:3)		Both	0.255157	0.130878	0.379437	7.42224e-05	0.00108572	0.261805	0.172064	0.351545	3.37582e-08	1.0617e-05	0.941305
TG(51:1)	TG(16:0/17:0/18:1)	Both	0.204839	0.0831475	0.32653	0.00107586	0.00902284	0.152838	0.0609716	0.244704	0.00122597	0.0105635	0.908824
TG(48:4)	TG(12:0/18:2/18:2)	FPG	0.175822	0.0732134	0.278431	0.000877752	0.00779808	0.083333	0.00294157	0.163724	0.042262	0.131034	0.883872
DG(38:2)		Both	0.257119	0.157138	0.357101	9.16765e-07	5.76645e-05	0.102559	0.0240995	0.181019	0.0106783	0.0476358	0.873775
TG(58:1)'		%VATTBF	0.131586	0.0261592	0.237012	0.0147036	0.0670184	0.114377	0.0356885	0.193066	0.00460608	0.0281284	0.872611
DG(38:5)		Both	0.181819	0.0716375	0.292001	0.00133981	0.0108043	0.126097	0.0428397	0.209354	0.00318095	0.0215142	0.867518
TG(57:2)		Both	0.203305	0.092667	0.313944	0.000370272	0.00383072	0.164855	0.0822427	0.247466	0.000115651	0.00177426	0.856276
Cer(d40:2)		FPG	0.249359	0.133213	0.365504	3.53679e-05	0.000596459	0.103613	0.0138463	0.193381	0.02391	0.0849685	0.809768
TG(55:3)		Both	0.210509	0.104519	0.316498	0.000124061	0.00159253	0.175379	0.0961024	0.254656	2.08497e-05	0.000847648	0.803688
TG(53:5)	TG(17:0/18:2/18:3)	Both	0.234376	0.133296	0.335456	8.55058e-06	0.000270901	0.140279	0.063087	0.217472	0.000428093	0.00489583	0.802933
TG(48:2)	TG(14:0/16:0/18:2)	Both	0.1833	0.0576203	0.308979	0.0044711	0.0255666	0.152479	0.0556056	0.249352	0.00219304	0.0162285	0.760318
TG(54:6)'		FPG	0.187237	0.0908477	0.283627	0.000172177	0.00207315	0.0904313	0.0166176	0.164245	0.0166076	0.0644826	0.759535
DG(38:6)		Both	0.150031	0.0363674	0.263694	0.00994665	0.0492158	0.137551	0.0526508	0.222452	0.00163101	0.0129862	0.751879
HexCer(d42:2)		FPG	-0.15815	-0.276483	-0.0398179	0.00906984	0.0456394	-0.0480382	-0.138024	0.0419476	0.293697	0.47247	0.735083
TG(53:1)		%VATTBF	0.136192	0.00321626	0.269167	0.0447619	0.144093	0.151262	0.0488571	0.253668	0.00399805	0.0254018	0.717494
TG(52:4)	TG(16:0/18:2/18:2)	Both	0.249675	0.143707	0.355642	6.21009e-06	0.000217008	0.22096	0.14334	0.29858	6.78693e-08	1.42299e-05	0.716235
TG(49:1)	TG(15:0/16:0/18:1)	Both	0.200324	0.0700996	0.330549	0.0027445	0.017092	0.143797	0.0440407	0.243554	0.00494892	0.0297543	0.705012
TG(48:1)	TG(14:0/16:0/18:1)	%VATTBF	0.127989	-0.00534971	0.261327	0.0598282	0.1792	0.151987	0.0496882	0.254285	0.00379449	0.0243544	0.698898
TG(55:1)		%VATTBF	0.133307	0.0110229	0.255591	0.032789	0.119908	0.168905	0.0765166	0.261293	0.000396126	0.00468471	0.6971
LP_988.9264_755.24		FPG	0.231029	0.124469	0.33759	2.98329e-05	0.000568634	0.0459878	-0.0373044	0.12928	0.277523	0.457159	0.69472
Cer(d41:1)		FPG	0.16828	0.0462251	0.290334	0.00713735	0.0371024	0.0991638	0.00701584	0.191312	0.0350708	0.112568	0.678092
TG(53:2)'		Both	0.19712	0.0780031	0.316238	0.00129924	0.0106133	0.142218	0.0502191	0.234217	0.00261863	0.0185069	0.666854
PE(36:1)		Both	0.204445	0.0678369	0.341053	0.00355054	0.0208719	0.147306	0.0420756	0.252536	0.00631936	0.0354899	0.654795
FA(18:2)		FPG	-0.142066	-0.246669	-0.0374624	0.00802729	0.0413866	0.0252585	-0.0546964	0.105213	0.533969	0.676873	0.628528
DG(34:1)	DG(16:0/18:1)	Both	0.183305	0.076675	0.289935	0.000845302	0.00770572	0.139263	0.058607	0.219918	0.000803434	0.00777477	0.616048
TG(55:2)		%VATTBF	0.170051	0.0388831	0.301219	0.011325	0.0539651	0.197123	0.0988148	0.295431	0.00010748	0.00173346	0.615498
TG(50:4)	TG(14:0/18:2/18:2)	Both	0.222155	0.125206	0.319105	1.07693e-05	0.000307903	0.137135	0.0628521	0.211417	0.000348565	0.00422204	0.607385
Cer(d40:1)	Cer(d18:1/22:0)	Both	0.190667	0.0738635	0.307471	0.00150562	0.0114402	0.119373	0.0311412	0.207605	0.00826824	0.0409506	0.604338
TG(58:6)		Both	0.209065	0.0889521	0.329178	0.000730006	0.00685774	0.172314	0.0827659	0.261861	0.000197332	0.00264089	0.594098
LN_808.6137_565.18		%VATTBF	0.103547	-0.00324544	0.210339	0.0573071	0.173537	0.109828	0.0305601	0.189096	0.00686471	0.0377974	0.591135
TG(56:1)		%VATTBF	0.164312	0.031608	0.297015	0.015501	0.0701446	0.200452	0.101079	0.299825	9.80491e-05	0.00166683	0.584579
PE(40:5)		%VATTBF	0.0788915	-0.0312723	0.189055	0.159435	0.355619	0.113737	0.0309011	0.196573	0.00737501	0.0380236	0.579016
TG(50:1)	TG(16:0/16:0/18:1)	%VATTBF	0.117445	0.00389792	0.230991	0.0427085	0.141388	0.153499	0.0681244	0.238873	0.000490583	0.00532029	0.56856
SM(t34:1)		Both	-0.203612	-0.314445	-0.0927786	0.0003715	0.00383072	-0.14913	-0.245856	-0.0524029	0.00268666	0.0187768	0.512662
DG(38:3)		Both	0.246698	0.151099	0.342298	8.45261e-07	5.76645e-05	0.155841	0.0828349	0.228847	3.9094e-05	0.00113427	0.504965
PC(P-36:5)		%VATTBF	-0.00844561	-0.12223	0.105339	0.883765	0.955134	-0.112783	-0.196736	-0.02883	0.00872555	0.0422183	0.481196
TG(51:2)	TG(16:0/17:1/18:1)	Both	0.211035	0.089784	0.332287	0.000730475	0.00685774	0.164965	0.0738663	0.256063	0.000448007	0.00503208	0.478343
PC(O-44:5)		FPG	-0.199775	-0.322413	-0.0771373	0.00153924	0.0114402	-0.0460878	-0.140225	0.0480499	0.335447	0.509653	0.46818
Cer(d40:0)		%VATTBF	0.121783	0.017992	0.225573	0.0217062	0.0918454	0.113867	0.0365593	0.191174	0.00410048	0.02553	0.444998
LP_568.4274_230.27		%VATTBF	-0.0600045	-0.187351	0.0673422	0.353882	0.575172	-0.189245	-0.281101	-0.0973887	7.03071e-05	0.0014517	0.43503
Cer(d42:1)	Cer(d18:1/24:0)	Both	0.161823	0.0448656	0.27878	0.00693984	0.0369272	0.122735	0.0299013	0.215569	0.00983056	0.044891	0.421868
DG(36:4)	DG(18:2/18:2)	Both	0.219201	0.12194	0.316463	1.47702e-05	0.000344092	0.15166	0.0782434	0.225077	6.73541e-05	0.0014517	0.414154
TG(56:6)	TG(16:0/18:1/22:5)	Both	0.162835	0.0627226	0.262948	0.00156417	0.0114402	0.127853	0.0530318	0.202673	0.000906842	0.00838829	0.399968
TG(48:3)	TG(12:0/18:1/18:2)	Both	0.18347	0.0760543	0.290887	0.00091093	0.00795799	0.119666	0.0366149	0.202718	0.00496693	0.0297543	0.399916
TG(50:5)	TG(14:0/18:2/18:3)	Both	0.193636	0.0932756	0.293997	0.000189779	0.00221057	0.128127	0.0506939	0.205559	0.00130124	0.0109131	0.385682
CE(18:2)		FPG	-0.19662	-0.342799	-0.0504415	0.00864306	0.044199	-0.0906426	-0.201814	0.0205289	0.109443	0.24325	0.369038
FA(16:0)		FPG	-0.148473	-0.259525	-0.0374207	0.00904583	0.0456394	0.0594267	-0.0249238	0.143777	0.166267	0.321091	0.368674
TG(49:2)	TG(15:0/16:0/18:2)	Both	0.20318	0.0736988	0.332661	0.00226021	0.0146564	0.164798	0.0664046	0.263192	0.00113826	0.010084	0.365119
TG(50:3)	TG(16:0/16:1/18:2)	Both	0.199827	0.0875694	0.312085	0.000555563	0.00546015	0.187831	0.104487	0.271176	1.48047e-05	0.000698297	0.359317
TG(56:4)	TG(18:1/18:2/20:1)	FPG	0.264799	0.148138	0.38146	1.29144e-05	0.000334944	0.112094	0.0216221	0.202567	0.0154363	0.0618434	0.345724
PC(38:4)	PC(18:1/20:3)	FPG	0.177272	0.0527565	0.301787	0.00549612	0.0300614	0.0398814	-0.055695	0.135458	0.411524	0.585468	0.338593
DG(34:2)	DG(16:0/18:2)	Both	0.200155	0.0970124	0.303298	0.000174685	0.00207315	0.168322	0.0908949	0.245749	2.84917e-05	0.000916488	0.331614
PE(P-36:1)		%VATTBF	0.0985838	-0.0304196	0.227587	0.133387	0.316605	-0.127874	-0.223434	-0.0323148	0.00898656	0.0422643	0.310574
SM(d32:0)		%VATTBF	-0.132738	-0.323345	0.05787	0.171191	0.373511	-0.186472	-0.328065	-0.0448778	0.0101156	0.0457749	0.277148
TG(58:4)		Both	0.225686	0.120707	0.330665	3.45583e-05	0.000596459	0.2105	0.13387	0.287129	1.78286e-07	2.80355e-05	0.265672
PC(P-30:0)		%VATTBF	-0.132372	-0.324287	0.0595433	0.175296	0.375038	-0.301738	-0.440714	-0.162763	2.91411e-05	0.000916488	0.264951
TG(61:6)		Both	0.188035	0.087646	0.288423	0.000286803	0.00327998	0.126824	0.050843	0.202805	0.00118246	0.0103301	0.257412
PE(36:4)	PE(16:0/20:4)	%VATTBF	-0.0403635	-0.179369	0.0986415	0.567513	0.77604	0.168336	0.0600746	0.276597	0.00247424	0.0176852	0.214343
LP_536.438_558.95		%VATTBF	-0.0211607	-0.135646	0.0933246	0.715852	0.87093	-0.174157	-0.256698	-0.0916163	4.7578e-05	0.0012091	0.196563
PE(38:4)	PE(18:0/20:4)	%VATTBF	0.0163678	-0.102062	0.134797	0.785465	0.918609	0.149137	0.0621078	0.236167	0.000877538	0.00823838	0.180694
SM(d31:1)		%VATTBF	-0.0963835	-0.242378	0.0496113	0.19444	0.400992	-0.14467	-0.253042	-0.0362985	0.00915021	0.0423197	0.171575
TG(51:4)	TG(15:0/18:2/18:2)	Both	0.212453	0.111607	0.313299	4.87464e-05	0.000730036	0.149034	0.0729995	0.225069	0.000151142	0.00211263	0.169141
Cer(d41:2)		FPG	0.197825	0.065875	0.329776	0.0034933	0.0207291	0.0730053	-0.0277331	0.173744	0.154519	0.309531	0.167585
PC(O-34:1)		%VATTBF	-0.11945	-0.277988	0.0390871	0.1389	0.322392	-0.172175	-0.289197	-0.0551541	0.00413999	0.02553	0.1659
PC(P-42:4)		FPG	-0.253945	-0.412385	-0.0955045	0.00182394	0.013037	-0.0810908	-0.202289	0.0401071	0.188517	0.353963	0.13264
SM(d36:1)	SM(d18:1/18:0)	FPG	-0.167495	-0.294462	-0.0405275	0.00998873	0.0492158	-0.0403254	-0.136995	0.0563441	0.411665	0.585468	0.129237
TG(49:3)	TG(15:0/16:1/18:2)	Both	0.174521	0.0552033	0.293839	0.00436021	0.0251612	0.137831	0.046664	0.228999	0.0032342	0.0216416	0.124786
TG(50:2)	TG(16:0/16:1/18:1)	Both	0.194828	0.0743141	0.315342	0.00166775	0.0120577	0.181969	0.0912903	0.272647	0.000106183	0.00173346	0.105752
PC(P-34:2)	PC(P-16:0/18:2)	%VATTBF	-0.0747611	-0.193205	0.0436824	0.214675	0.424623	-0.185771	-0.270969	-0.100573	2.70256e-05	0.000916488	0.10267
SM(d40:0)		%VATTBF	-0.017123	-0.126867	0.092621	0.758621	0.902027	0.115267	0.0346489	0.195885	0.00530346	0.0306043	0.0710882
CE(22:4)		Both	-0.239752	-0.401472	-0.0780326	0.00386785	0.0225267	-0.166531	-0.288603	-0.0444592	0.00775649	0.0396653	0.0546849
LP_901.7254_652.19		%VATTBF	0.149415	0.0154205	0.283409	0.0290425	0.114173	0.160194	0.0608492	0.259539	0.00171374	0.0133079	0.053035
LN_869.6783_455.69		%VATTBF	-0.235092	-0.426245	-0.0439389	0.0161977	0.0722579	-0.209586	-0.351933	-0.0672394	0.00411395	0.02553	0.0501305
PC(P-32:1)		%VATTBF	-0.0990439	-0.270119	0.0720315	0.254927	0.474405	-0.223632	-0.348939	-0.0983259	0.000538349	0.00564369	0.0487186
SM(d35:2)		%VATTBF	-0.0761379	-0.249891	0.0976149	0.388523	0.606404	-0.173699	-0.302264	-0.0451347	0.00835666	0.0410652	0.0392401
LP_924.8006_638.38		Both	0.205517	0.100496	0.310537	0.000154599	0.00194486	0.104394	0.0240475	0.184741	0.0111502	0.0490454	0.0187566
TG(56:8)	TG(16:0/18:2/22:6)	Both	0.159687	0.059346	0.260027	0.00196155	0.0135584	0.106002	0.0304061	0.181599	0.00623281	0.0353193	0.00283953
SM(d32:1)	SM(d16:1/16:0)	%VATTBF	-0.00823199	-0.188789	0.172325	0.928443	0.966872	-0.181111	-0.314201	-0.0480213	0.0079073	0.0397895	0.0023694
PC(P-38:6)		%VATTBF	-0.0574157	-0.17087	0.0560388	0.319473	0.543105	-0.108273	-0.192222	-0.0243234	0.0117491	0.0499335	-0.0247975
TG(58:10)		FPG	0.14506	0.0400792	0.25004	0.00701325	0.0369272	0.0540131	-0.0257885	0.133815	0.183463	0.348026	-0.0343182
PE(36:3)	PE(18:1/18:2)	FPG	0.201713	0.0745361	0.328889	0.00202996	0.0137295	0.074287	-0.0279266	0.176501	0.153346	0.308667	-0.0379072
SM(d43:2)		Both	-0.16645	-0.292806	-0.0400947	0.0100935	0.0492158	-0.437097	-0.774556	-0.0996385	0.0113996	0.0494026	-0.0585478
PC(O-36:3)		%VATTBF	-0.0525412	-0.173743	0.0686608	0.393617	0.611321	-0.123114	-0.21243	-0.0337992	0.00715086	0.0377974	-0.071412
PC(36:5)		FPG	0.205175	0.085407	0.324943	0.000880228	0.00779808	-0.0488526	-0.140942	0.0432368	0.296729	0.475761	-0.0777848
TG(52:6)	TG(16:1/18:2/18:3)	FPG	0.169199	0.0629274	0.27547	0.00195288	0.0135584	0.080581	-0.000542393	0.161704	0.0515362	0.148698	-0.0798315
PC(P-36:2)		%VATTBF	-0.0610127	-0.182607	0.0605819	0.323589	0.545283	-0.16678	-0.255316	-0.078244	0.000265618	0.0034807	-0.0798791
TG(58:8)	TG(18:1/18:1/22:6)	FPG	0.146548	0.0438034	0.249292	0.00541142	0.0298577	0.0694114	-0.00856513	0.147388	0.0807284	0.198352	-0.0892211
LP_902.6995_486.7		FPG	-0.199459	-0.34389	-0.0550274	0.00704494	0.0369272	-0.131326	-0.240018	-0.0226347	0.0181397	0.0675141	-0.0944625
SM(d34:1)	SM(d18:1/16:0)	%VATTBF	-0.15025	-0.288441	-0.0120594	0.0332466	0.120016	-0.15481	-0.25791	-0.0517104	0.00344513	0.0225921	-0.141578
PC(P-40:7)		%VATTBF	-0.050631	-0.169444	0.0681826	0.401686	0.616245	-0.13789	-0.224994	-0.0507868	0.00207026	0.0155023	-0.145532
TG(58:9)	TG(18:1/18:2/22:6)	FPG	0.170483	0.0662638	0.274701	0.00147214	0.0114402	0.0950054	0.0159651	0.174046	0.018739	0.0693341	-0.159761
PC(36:4)	PC(18:2/18:2)	FPG	0.180971	0.06696	0.294982	0.00201409	0.0137295	-0.04127	-0.128799	0.046259	0.353555	0.525448	-0.171225
PE(36:2)	PE(18:0/18:2)	Both	0.207948	0.0763781	0.339517	0.00210334	0.0139263	0.134551	0.048692	0.220409	0.00229085	0.0167552	-0.190149
DG(34:3)		Both	0.195423	0.0892943	0.301552	0.000360317	0.00383072	0.162526	0.0829092	0.242143	8.13971e-05	0.0014517	-0.197506
PC(P-38:3)'		%VATTBF	-0.101818	-0.237827	0.0341915	0.141443	0.327086	-0.152952	-0.253374	-0.0525295	0.00301752	0.0206307	-0.208442
SM(d35:1)		%VATTBF	-0.0937514	-0.241664	0.0541614	0.212776	0.422196	-0.146417	-0.255862	-0.0369727	0.00900385	0.0422643	-0.247806
LP_776.58_338.34		%VATTBF	-0.0764268	-0.243273	0.090419	0.367416	0.585076	-0.215211	-0.336884	-0.093538	0.000601414	0.00610144	-0.259915
PE(34:1)		%VATTBF	0.0442538	-0.113877	0.202385	0.581619	0.781705	0.180511	0.0511222	0.3099	0.00649537	0.0361556	-0.268232
PC(38:7)		%VATTBF	0.0977121	-0.0334998	0.228924	0.143526	0.330689	-0.131129	-0.229333	-0.0329253	0.00913329	0.0423197	-0.283883
PC(O-30:0)		%VATTBF	-0.113588	-0.316604	0.0894285	0.271183	0.494499	-0.207249	-0.357294	-0.057205	0.0070357	0.0377974	-0.337007
PE(34:2)		%VATTBF	0.0515609	-0.0791784	0.1823	0.437622	0.650742	0.134095	0.0341395	0.234051	0.00881745	0.0422643	-0.347508
LP_756.5894_387.1		%VATTBF	-0.0639854	-0.189491	0.0615201	0.315907	0.538497	-0.178628	-0.269703	-0.087554	0.00014971	0.00211263	-0.361738
SM(d36:0)		%VATTBF	0.123937	0.00817286	0.239701	0.0360089	0.124475	0.131769	0.0399719	0.223565	0.00512937	0.030153	-0.37492
Cer(d42:2)	Cer(d18:1/24:1)	%VATTBF	0.125852	-0.000816392	0.25252	0.0514802	0.159912	0.12175	0.0274704	0.216031	0.0116449	0.0498273	-0.37731
LP_536.438_504.2		%VATTBF	-0.0646526	-0.218574	0.0892685	0.408447	0.620564	-0.206324	-0.318097	-0.0945517	0.00034904	0.00422204	-0.460852
PC(P-34:3)		%VATTBF	-0.0269898	-0.160503	0.106523	0.690556	0.858151	-0.211089	-0.306832	-0.115347	2.21681e-05	0.000847648	-0.476024
CE(18:1)		%VATTBF	-0.0803565	-0.34063	0.179917	0.543293	0.760404	-0.250298	-0.442267	-0.0583283	0.0108751	0.0481721	-0.478493
Cer(d39:1)		FPG	0.198432	0.0479312	0.348932	0.0100287	0.0492158	0.0435213	-0.0710352	0.158078	0.454582	0.624306	-0.673958
PC(38:3)	PC(18:0/20:3)	%VATTBF	0.0671116	-0.0437328	0.177956	0.233887	0.445804	0.107319	0.0243949	0.190243	0.0114671	0.0494026	-0.686179
PE(40:6)	PE(18:0/22:6)	%VATTBF	0.0513659	-0.0646706	0.167402	0.383707	0.601875	0.145034	0.0574271	0.232641	0.00129417	0.0109131	-0.738617
PC(38:6)	PC(18:2/20:4)	FPG	0.178174	0.0524014	0.303947	0.00572864	0.0307975	0.0139573	-0.082145	0.11006	0.774841	0.872576	-0.791061
Hexose A(glucose)		FPG	0.316423	0.185891	0.446955	3.44125e-06	0.00030102	-0.0291768	-0.132496	0.0741424	0.578189	0.859945	NA
Hexose B(glucose)		FPG	0.232127	0.113864	0.350389	0.000147921	0.00481565	0.00210527	-0.0895647	0.0937752	0.963918	0.994654	NA
